# Supplementary material for: A long-term observational study of paediatric snakebite in Kilifi County, south-east Kenya
Source: PLoS Negl Trop Dis. 2023 Jul 17;17(7):e0010987. doi: 10.1371/journal.pntd.0010987 (PMC10403087; doi:10.1371/journal.pntd.0010987)
Supplement: S1 Data — (CSV) [file pntd.0010987.s002.csv]

gender	agecat	date_of_admission	time_of_admission	incident_location	date_of_injury	time_of_injury	site_of_injury	fa_puncture_bite_site	fa_suction	fa_black_stone	fa_tourniquet	fa_herbal_medication	bite_site_swelling	bite_site_blister	bite_site_bleeding	other_sites_bleeding	neuro	antivenom_received	date_antivenom_given	time_antivenom_given	anti_venom_swelling	anti_venom_bleeding	anti_venom_blistering	anti_venom_neurological_signs	anti_venom_shock	anti_venom_salivation	anti_venom_vomiting	anti_venom_restlessness	doses_received	reaction_urticarial_rash	reaction_bronchospasm	reaction_fever	reaction_hypotension	treated_iv_piriton	treated_iv_hydrocortisone	treated_sc_adrenalin	antibiotic_penicillin	antibiotic_ceftriaxone	antibiotic_metronidazole	antibiotic_gentamicin	antibiotic_cloxacillin	antibiotic_ampicillin	antibiotic_mhloramphenical	antibiotic_other	heart_rate	resp_rate	saturation_oxy	bp_sys	bp_dia
Male	6-9 years	22/02/2003	17:30:00	Not Indicated	16/02/2003	NA	Right leg	Unchecked	Unchecked	Unchecked	Unchecked	Unchecked	Yes	No	No	No	0	No	NA	NA	Unchecked	Unchecked	Unchecked	Unchecked	Unchecked	Unchecked	Unchecked	Unchecked	NA	Unchecked	Unchecked	Unchecked	Unchecked	Unchecked	Unchecked	Unchecked	Checked	Unchecked	Checked	Unchecked	Checked	Unchecked	Unchecked	Unchecked	120	28	100	108	60
Male	6-9 years	24/03/2003	19:00:00	Hunting for mice in burrows	24/03/2003	14:00:00	Right hand	Unchecked	Unchecked	Unchecked	Unchecked	Unchecked	Yes	No	No	No	0	No	NA	NA	Unchecked	Unchecked	Unchecked	Unchecked	Unchecked	Unchecked	Unchecked	Unchecked	NA	Unchecked	Unchecked	Unchecked	Unchecked	Unchecked	Unchecked	Unchecked	Unchecked	Unchecked	Checked	Unchecked	Checked	Unchecked	Checked	Unchecked	134	30	100	127	83
Male	0-5 years	08/05/2003	NA	NA	NA	NA	NA	NA	NA	NA	NA	NA	NA	NA	NA	NA	0	NA	NA	NA	NA	NA	NA	NA	NA	NA	NA	NA	NA	NA	NA	NA	NA	NA	NA	NA	NA	NA	NA	NA	NA	NA	NA	NA	175	32	100	NA	NA
Male	10-12 years	12/05/2003	14:15:00	Not Indicated	12/05/2003	07:00:00	Left foot	Unchecked	Unchecked	Unchecked	Unchecked	Unchecked	Yes	No	No	No	0	No	NA	NA	Unchecked	Unchecked	Unchecked	Unchecked	Unchecked	Unchecked	Unchecked	Unchecked	NA	Unchecked	Unchecked	Unchecked	Unchecked	Unchecked	Unchecked	Unchecked	Unchecked	Unchecked	Unchecked	Unchecked	Unchecked	Unchecked	Checked	Unchecked	117	44	97	148	87
Female	6-9 years	07/06/2003	03:03:00	Not Indicated	06/06/2003	17:00:00	Right hand	Unchecked	Unchecked	Checked	Unchecked	Checked	No	No	Yes	Yes	0	Yes	07/06/2003	16:00:00	Unchecked	Checked	Unchecked	Unchecked	Unchecked	Unchecked	Unchecked	Unchecked	Single dose	Unchecked	Unchecked	Unchecked	Unchecked	Unchecked	Unchecked	Unchecked	Checked	Unchecked	Checked	Unchecked	Unchecked	Unchecked	Unchecked	Unchecked	115	28	100	98	55
Male	6-9 years	08/06/2003	23:58:00	Bush	08/06/2003	14:00:00	Left leg	Unchecked	Unchecked	Checked	Unchecked	Unchecked	Yes	No	No	No	0	No	NA	NA	Unchecked	Unchecked	Unchecked	Unchecked	Unchecked	Unchecked	Unchecked	Unchecked	NA	Unchecked	Unchecked	Unchecked	Unchecked	Unchecked	Unchecked	Unchecked	Unchecked	Unchecked	Unchecked	Checked	Checked	Unchecked	Unchecked	Unchecked	131	44	99	103	63
Male	0-5 years	17/06/2003	17:50:00	Outside home compound	16/06/2003	21:00:00	Left foot	Checked	Unchecked	Unchecked	Unchecked	Unchecked	Yes	No	No	No	0	No	NA	NA	Unchecked	Unchecked	Unchecked	Unchecked	Unchecked	Unchecked	Unchecked	Unchecked	NA	Unchecked	Unchecked	Unchecked	Unchecked	Unchecked	Unchecked	Unchecked	Unchecked	Unchecked	Unchecked	Unchecked	Checked	Unchecked	Unchecked	Unchecked	152	40	99	91	75
Male	0-5 years	08/07/2003	16:55:00	Outside home compound	08/07/2003	08:00:00	Right foot	Unchecked	Unchecked	Unchecked	Unchecked	Unchecked	Yes	No	No	No	0	Yes	08/07/2003	18:40:00	Unchecked	Unchecked	Unchecked	Unchecked	Unchecked	Checked	Unchecked	Checked	Single dose	Unchecked	Unchecked	Unchecked	Unchecked	Unchecked	Unchecked	Unchecked	Unchecked	Unchecked	Unchecked	Unchecked	Checked	Unchecked	Unchecked	Unchecked	154	48	100	120	70
Female	6-9 years	23/07/2003	23:30:00	At the Farm	23/07/2003	18:00:00	Right leg	Checked	Unchecked	Unchecked	Unchecked	Checked	Yes	No	No	No	0	No	NA	NA	Unchecked	Unchecked	Unchecked	Unchecked	Unchecked	Unchecked	Unchecked	Unchecked	NA	Unchecked	Unchecked	Unchecked	Unchecked	Unchecked	Unchecked	Unchecked	Checked	Unchecked	Unchecked	Unchecked	Unchecked	Unchecked	Unchecked	Unchecked	109	28	100	108	NA
Male	6-9 years	18/10/2003	12:00:00	Inside home	17/10/2003	22:00:00	Left leg	Unchecked	Unchecked	Unchecked	Unchecked	Unchecked	Yes	No	No	No	0	No	NA	NA	Unchecked	Unchecked	Unchecked	Unchecked	Unchecked	Unchecked	Unchecked	Unchecked	NA	Unchecked	Unchecked	Unchecked	Unchecked	Unchecked	Unchecked	Unchecked	Unchecked	Unchecked	Unchecked	Unchecked	Unchecked	Unchecked	Unchecked	Unchecked	104	34	100	114	NA
Female	0-5 years	14/12/2003	13:00:00	Outside home compound	13/12/2003	18:30:00	Right leg	Unchecked	Unchecked	Checked	Unchecked	Unchecked	Yes	No	No	No	0	No	NA	NA	Unchecked	Unchecked	Unchecked	Unchecked	Unchecked	Unchecked	Unchecked	Unchecked	NA	Unchecked	Unchecked	Unchecked	Unchecked	Unchecked	Unchecked	Unchecked	Unchecked	Unchecked	Unchecked	Unchecked	Checked	Unchecked	Unchecked	Unchecked	155	36	97	85	60
Male	6-9 years	18/01/2004	07:45:00	Not Indicated	17/01/2004	21:00:00	Right hand	Unchecked	Unchecked	Unchecked	Unchecked	Checked	Yes	No	No	No	0	Yes	18/01/2004	09:40:00	Checked	Unchecked	Unchecked	Unchecked	Unchecked	Unchecked	Unchecked	Unchecked	Single dose	Unchecked	Unchecked	Unchecked	Unchecked	Unchecked	Unchecked	Unchecked	Unchecked	Unchecked	Unchecked	Unchecked	Checked	Unchecked	Unchecked	Unchecked	105	40	99	106	76
Male	6-9 years	26/01/2004	00:40:00	Outside home compound	25/01/2004	21:00:00	Left leg	Unchecked	Unchecked	Unchecked	Checked	Unchecked	No	No	No	No	0	No	NA	NA	Unchecked	Unchecked	Unchecked	Unchecked	Unchecked	Unchecked	Unchecked	Unchecked	NA	Unchecked	Unchecked	Unchecked	Unchecked	Unchecked	Unchecked	Unchecked	Unchecked	Unchecked	Unchecked	Unchecked	Checked	Unchecked	Unchecked	Unchecked	112	40	99	99	67
Male	10-12 years	08/02/2004	11:00:00	Not Indicated	07/02/2004	NA	Right hand	Unchecked	Unchecked	Unchecked	Unchecked	Checked	No	No	No	No	0	No	NA	NA	Unchecked	Unchecked	Unchecked	Unchecked	Unchecked	Unchecked	Unchecked	Unchecked	NA	Unchecked	Unchecked	Unchecked	Unchecked	Unchecked	Unchecked	Unchecked	Unchecked	Unchecked	Unchecked	Unchecked	Checked	Unchecked	Unchecked	Unchecked	105	38	99	123	77
Female	6-9 years	02/03/2004	11:30:00	Not Indicated	01/03/2004	19:00:00	Right leg	Checked	Unchecked	Checked	Checked	Checked	Yes	Yes	No	No	0	Yes	02/03/2004	12:50:00	Checked	Unchecked	Checked	Unchecked	Unchecked	Unchecked	Unchecked	Checked	Single dose	Checked	Unchecked	Unchecked	Unchecked	Checked	Checked	Checked	Unchecked	Unchecked	Unchecked	Unchecked	Checked	Unchecked	Unchecked	Unchecked	121	24	100	135	87
Male	6-9 years	10/05/2004	20:10:00	Bush	NA	NA	Left foot	Unchecked	Unchecked	Unchecked	Unchecked	Unchecked	Yes	Yes	No	No	0	No	NA	NA	Unchecked	Unchecked	Unchecked	Unchecked	Unchecked	Unchecked	Unchecked	Unchecked	NA	Unchecked	Unchecked	Unchecked	Unchecked	Unchecked	Unchecked	Unchecked	Unchecked	Unchecked	Checked	Unchecked	Checked	Unchecked	Unchecked	Unchecked	115	28	100	147	90
Male	0-5 years	18/06/2004	NA	NA	NA	NA	NA	NA	NA	NA	NA	NA	NA	NA	NA	NA	0	NA	NA	NA	NA	NA	NA	NA	NA	NA	NA	NA	NA	NA	NA	NA	NA	NA	NA	NA	NA	NA	NA	NA	NA	NA	NA	NA	157	42	90	NA	NA
Female	10-12 years	24/06/2004	00:00:00	Not Indicated	23/06/2004	21:00:00	Left foot	Unchecked	Unchecked	Unchecked	Unchecked	Unchecked	Yes	No	No	No	0	No	NA	NA	Unchecked	Unchecked	Unchecked	Unchecked	Unchecked	Unchecked	Unchecked	Unchecked	NA	Unchecked	Unchecked	Unchecked	Unchecked	Unchecked	Unchecked	Unchecked	Unchecked	Unchecked	Unchecked	Unchecked	Checked	Unchecked	Unchecked	Unchecked	97	32	99	119	78
Female	0-5 years	04/07/2004	13:00:00	Outside home compound	04/07/2004	11:30:00	Right leg	Unchecked	Unchecked	Unchecked	Unchecked	Unchecked	Yes	No	No	No	0	Yes	04/07/2004	13:40:00	Checked	Unchecked	Unchecked	Unchecked	Unchecked	Checked	Checked	Unchecked	Single dose	Checked	Unchecked	Unchecked	Unchecked	Checked	Checked	Checked	Unchecked	Unchecked	Unchecked	Checked	Checked	Unchecked	Unchecked	Unchecked	127	22	100	105	71
Female	6-9 years	14/07/2004	14:30:00	At the Farm	14/07/2004	10:00:00	Right leg	Unchecked	Unchecked	Unchecked	Unchecked	Unchecked	Yes	No	No	No	0	Yes	15/07/2004	09:40:00	Checked	Unchecked	Unchecked	Unchecked	Unchecked	Unchecked	Unchecked	Unchecked	Single dose	Unchecked	Unchecked	Unchecked	Unchecked	Checked	Checked	Checked	Checked	Unchecked	Checked	Unchecked	Unchecked	Unchecked	Unchecked	Unchecked	93	28	98	73	42
Female	0-5 years	21/07/2004	16:20:00	Bush	21/07/2004	14:00:00	Right leg	Checked	Unchecked	Unchecked	Unchecked	Unchecked	Yes	Yes	No	No	0	Yes	23/07/2004	16:30:00	Checked	Checked	Checked	Unchecked	Unchecked	Unchecked	Unchecked	Unchecked	Single dose	Unchecked	Unchecked	Unchecked	Unchecked	Unchecked	Unchecked	Unchecked	Checked	Unchecked	Checked	Unchecked	Unchecked	Unchecked	Unchecked	Unchecked	109	22	100	94	63
Female	6-9 years	19/08/2004	16:25:00	Outside home compound	19/08/2004	16:00:00	Left foot	Unchecked	Unchecked	Unchecked	Unchecked	Unchecked	No	No	No	No	0	No	NA	NA	Unchecked	Unchecked	Unchecked	Unchecked	Unchecked	Unchecked	Unchecked	Unchecked	NA	Unchecked	Unchecked	Unchecked	Unchecked	Unchecked	Unchecked	Unchecked	Unchecked	Unchecked	Unchecked	Unchecked	Unchecked	Unchecked	Unchecked	Unchecked	126	24	100	106	60
Male	10-12 years	07/11/2004	10:30:00	Bush	06/11/2004	15:00:00	Right leg	Checked	Unchecked	Unchecked	Checked	Checked	Yes	No	No	No	0	No	NA	NA	Unchecked	Unchecked	Unchecked	Unchecked	Unchecked	Unchecked	Unchecked	Unchecked	NA	Unchecked	Unchecked	Unchecked	Unchecked	Unchecked	Unchecked	Unchecked	Unchecked	Unchecked	Unchecked	Unchecked	Checked	Unchecked	Unchecked	Unchecked	93	24	99	88	50
Male	10-12 years	09/11/2004	20:15:00	Not Indicated	09/11/2004	19:00:00	Not indicated	Unchecked	Unchecked	Unchecked	Unchecked	Unchecked	No	No	No	No	0	No	NA	NA	Unchecked	Unchecked	Unchecked	Unchecked	Unchecked	Unchecked	Unchecked	Unchecked	NA	Unchecked	Unchecked	Unchecked	Unchecked	Unchecked	Unchecked	Unchecked	Unchecked	Unchecked	Unchecked	Unchecked	Unchecked	Unchecked	Unchecked	Unchecked	93	18	100	99	57
Male	10-12 years	12/11/2004	17:15:00	Other	12/11/2004	10:00:00	Right foot	Checked	Unchecked	Checked	Unchecked	Unchecked	No	No	No	No	0	No	NA	NA	Unchecked	Unchecked	Unchecked	Unchecked	Unchecked	Unchecked	Unchecked	Unchecked	NA	Unchecked	Unchecked	Unchecked	Unchecked	Unchecked	Unchecked	Unchecked	Checked	Unchecked	Unchecked	Unchecked	Unchecked	Unchecked	Unchecked	Unchecked	83	30	99	124	65
Male	6-9 years	09/12/2004	06:00:00	Outside home compound	09/12/2004	01:00:00	Left foot	Unchecked	Unchecked	Unchecked	Unchecked	Unchecked	Yes	No	No	No	0	No	NA	NA	Unchecked	Unchecked	Unchecked	Unchecked	Unchecked	Unchecked	Unchecked	Unchecked	NA	Unchecked	Unchecked	Unchecked	Unchecked	Unchecked	Unchecked	Unchecked	Unchecked	Unchecked	Unchecked	Unchecked	Unchecked	Unchecked	Unchecked	Unchecked	129	24	96	114	76
Male	0-5 years	19/01/2005	19:30:00	Not Indicated	19/01/2005	08:00:00	Left foot	Checked	Checked	Checked	Checked	Unchecked	Yes	No	No	No	0	No	NA	NA	Unchecked	Unchecked	Unchecked	Unchecked	Unchecked	Unchecked	Unchecked	Unchecked	NA	Unchecked	Unchecked	Unchecked	Unchecked	Unchecked	Unchecked	Unchecked	Unchecked	Unchecked	Unchecked	Unchecked	Unchecked	Unchecked	Unchecked	Unchecked	161	44	99	73	NA
Female	6-9 years	04/02/2005	16:40:00	At the Farm	04/02/2005	11:00:00	Left leg	Unchecked	Unchecked	Checked	Checked	Unchecked	Yes	No	No	No	0	No	NA	NA	Unchecked	Unchecked	Unchecked	Unchecked	Unchecked	Unchecked	Unchecked	Unchecked	NA	Unchecked	Unchecked	Unchecked	Unchecked	Unchecked	Unchecked	Unchecked	Unchecked	Unchecked	Unchecked	Unchecked	Checked	Unchecked	Unchecked	Unchecked	127	32	99	111	73
Female	10-12 years	07/03/2005	NA	NA	NA	NA	NA	NA	NA	NA	NA	NA	NA	NA	NA	NA	0	NA	NA	NA	NA	NA	NA	NA	NA	NA	NA	NA	NA	NA	NA	NA	NA	NA	NA	NA	NA	NA	NA	NA	NA	NA	NA	NA	84	22	99	NA	NA
Female	0-5 years	13/03/2005	19:30:00	Not Indicated	13/03/2005	06:00:00	Right hand	Unchecked	Unchecked	Unchecked	Unchecked	Unchecked	Yes	Yes	No	No	0	Yes	13/03/2005	22:40:00	Checked	Unchecked	Checked	Unchecked	Unchecked	Unchecked	Unchecked	Unchecked	Single dose	Unchecked	Unchecked	Unchecked	Unchecked	Unchecked	Unchecked	Unchecked	Unchecked	Unchecked	Unchecked	Unchecked	Checked	Unchecked	Unchecked	Unchecked	157	32	99	88	71
Female	10-12 years	28/04/2005	12:20:00	Outside home compound	28/04/2005	07:00:00	Left leg	Unchecked	Unchecked	Unchecked	Unchecked	Checked	Yes	No	No	No	0	Yes	NA	NA	Unchecked	Unchecked	Unchecked	Unchecked	Unchecked	Unchecked	Unchecked	Unchecked	NA	Unchecked	Unchecked	Unchecked	Unchecked	Unchecked	Unchecked	Unchecked	Unchecked	Unchecked	Unchecked	Unchecked	Checked	Unchecked	Unchecked	Unchecked	131	38	100	130	76
Female	0-5 years	11/05/2005	11:30:00	Inside home	11/05/2005	09:00:00	Left foot	Checked	Unchecked	Unchecked	Unchecked	Unchecked	Yes	No	No	No	0	No	NA	NA	Unchecked	Unchecked	Unchecked	Unchecked	Unchecked	Unchecked	Unchecked	Unchecked	NA	Unchecked	Unchecked	Unchecked	Unchecked	Unchecked	Unchecked	Unchecked	Unchecked	Unchecked	Unchecked	Unchecked	Checked	Unchecked	Unchecked	Unchecked	149	36	100	98	63
Male	10-12 years	17/05/2005	08:05:00	Bush	16/05/2005	18:05:00	Left leg	Unchecked	Unchecked	Unchecked	Checked	Unchecked	Yes	Yes	No	No	0	No	NA	NA	Unchecked	Unchecked	Unchecked	Unchecked	Unchecked	Unchecked	Unchecked	Unchecked	NA	Unchecked	Unchecked	Unchecked	Unchecked	Unchecked	Unchecked	Unchecked	Unchecked	Unchecked	Unchecked	Unchecked	Checked	Unchecked	Unchecked	Unchecked	100	20	99	146	75
Male	0-5 years	22/05/2005	15:00:00	Outside home compound	21/05/2005	16:00:00	Left hand	Checked	Unchecked	Unchecked	Unchecked	Unchecked	Yes	Yes	No	No	0	Yes	22/05/2005	16:20:00	Checked	Unchecked	Checked	Unchecked	Unchecked	Unchecked	Unchecked	Unchecked	Single dose	Unchecked	Unchecked	Unchecked	Unchecked	Unchecked	Unchecked	Unchecked	Unchecked	Unchecked	Unchecked	Unchecked	Checked	Unchecked	Unchecked	Unchecked	93	32	99	105	59
Male	0-5 years	29/05/2005	21:00:00	Bush	29/05/2005	19:00:00	Right leg	Unchecked	Unchecked	Unchecked	Unchecked	Unchecked	Yes	No	No	No	0	No	NA	NA	Unchecked	Unchecked	Unchecked	Unchecked	Unchecked	Unchecked	Unchecked	Unchecked	NA	Unchecked	Unchecked	Unchecked	Unchecked	Unchecked	Unchecked	Unchecked	Checked	Unchecked	Unchecked	Unchecked	Checked	Unchecked	Unchecked	Unchecked	117	20	100	100	66
Female	10-12 years	05/06/2005	NA	NA	NA	NA	NA	NA	NA	NA	NA	NA	NA	NA	NA	NA	0	NA	NA	NA	NA	NA	NA	NA	NA	NA	NA	NA	NA	NA	NA	NA	NA	NA	NA	NA	NA	NA	NA	NA	NA	NA	NA	NA	101	32	100	NA	NA
Male	6-9 years	28/07/2005	NA	NA	NA	NA	NA	NA	NA	NA	NA	NA	NA	NA	NA	NA	0	NA	NA	NA	NA	NA	NA	NA	NA	NA	NA	NA	NA	NA	NA	NA	NA	NA	NA	NA	NA	NA	NA	NA	NA	NA	NA	NA	109	24	100	NA	NA
Male	6-9 years	09/08/2005	NA	NA	NA	NA	NA	NA	NA	Checked	NA	NA	NA	NA	NA	NA	0	NA	NA	NA	NA	NA	NA	NA	NA	NA	NA	NA	NA	NA	NA	NA	NA	NA	NA	NA	NA	NA	NA	NA	NA	NA	NA	NA	118	22	100	113	68
Female	0-5 years	10/09/2005	02:15:00	Inside home	09/09/2005	22:00:00	Right foot	Unchecked	Unchecked	Unchecked	Unchecked	Unchecked	Yes	No	No	No	0	No	NA	NA	Unchecked	Unchecked	Unchecked	Unchecked	Unchecked	Unchecked	Unchecked	Unchecked	NA	Unchecked	Unchecked	Unchecked	Unchecked	Unchecked	Unchecked	Unchecked	Unchecked	Unchecked	Unchecked	Unchecked	Checked	Unchecked	Unchecked	Unchecked	121	28	96	110	NA
Female	6-9 years	26/10/2005	16:20:00	At the Farm	23/10/2005	NA	Left foot	Unchecked	Checked	Unchecked	Unchecked	Unchecked	Yes	Yes	No	No	0	No	NA	NA	Unchecked	Unchecked	Unchecked	Unchecked	Unchecked	Unchecked	Unchecked	Unchecked	NA	Unchecked	Unchecked	Unchecked	Unchecked	Unchecked	Unchecked	Unchecked	Unchecked	Unchecked	Unchecked	Unchecked	Checked	Unchecked	Unchecked	Unchecked	145	30	100	113	67
Male	10-12 years	15/12/2005	09:28:00	Not Indicated	15/12/2005	02:00:00	Right leg	Unchecked	Unchecked	Unchecked	Unchecked	Unchecked	Yes	No	No	No	0	No	NA	NA	Unchecked	Unchecked	Unchecked	Unchecked	Unchecked	Unchecked	Unchecked	Unchecked	NA	Unchecked	Unchecked	Unchecked	Unchecked	Unchecked	Unchecked	Unchecked	Unchecked	Unchecked	Unchecked	Unchecked	Checked	Unchecked	Unchecked	Unchecked	101	32	98	115	65
Female	6-9 years	20/12/2005	09:55:00	Not Indicated	19/12/2005	17:00:00	Right leg	Unchecked	Unchecked	Unchecked	Unchecked	Unchecked	Yes	No	No	No	0	No	NA	NA	Unchecked	Unchecked	Unchecked	Unchecked	Unchecked	Unchecked	Unchecked	Unchecked	NA	Unchecked	Unchecked	Unchecked	Unchecked	Unchecked	Unchecked	Unchecked	Unchecked	Unchecked	Checked	Unchecked	Checked	Unchecked	Unchecked	Unchecked	96	26	100	113	NA
Male	6-9 years	20/12/2005	00:50:00	Outside home compound	19/12/2005	19:00:00	Right foot	Checked	Unchecked	Unchecked	Unchecked	Unchecked	Yes	No	No	No	0	No	NA	NA	Unchecked	Unchecked	Unchecked	Unchecked	Unchecked	Unchecked	Unchecked	Unchecked	NA	Unchecked	Unchecked	Unchecked	Unchecked	Unchecked	Unchecked	Unchecked	Unchecked	Unchecked	Unchecked	Checked	Checked	Unchecked	Unchecked	Unchecked	75	24	100	115	67
Male	10-12 years	23/12/2005	11:50:00	Not Indicated	22/12/2005	19:15:00	Right leg	Unchecked	Unchecked	Checked	Checked	Unchecked	Yes	No	No	No	0	No	NA	NA	Unchecked	Unchecked	Unchecked	Unchecked	Unchecked	Unchecked	Unchecked	Unchecked	NA	Unchecked	Unchecked	Unchecked	Unchecked	Unchecked	Unchecked	Unchecked	Unchecked	Unchecked	Unchecked	Unchecked	Checked	Unchecked	Unchecked	Unchecked	109	28	99	119	92
Male	10-12 years	13/01/2006	10:30:00	Not Indicated	13/01/2006	06:00:00	Right leg	Checked	Unchecked	Checked	Unchecked	Unchecked	Yes	No	No	No	0	Yes	13/01/2006	NA	Unchecked	Checked	Unchecked	Unchecked	Unchecked	Unchecked	Unchecked	Unchecked	Single dose	Unchecked	Unchecked	Unchecked	Unchecked	Unchecked	Unchecked	Unchecked	Unchecked	Unchecked	Unchecked	Unchecked	Checked	Unchecked	Unchecked	Unchecked	114	26	100	114	NA
Female	10-12 years	02/02/2006	NA	NA	NA	NA	NA	NA	NA	NA	NA	NA	NA	NA	NA	NA	0	NA	NA	NA	NA	NA	NA	NA	NA	NA	NA	NA	NA	NA	NA	NA	NA	NA	NA	NA	NA	NA	NA	NA	NA	NA	NA	NA	93	18	100	NA	NA
Female	6-9 years	15/03/2006	20:00:00	At the Farm	15/03/2006	14:00:00	Right hand	Unchecked	Unchecked	Unchecked	Unchecked	Unchecked	Yes	No	No	No	0	No	NA	NA	Unchecked	Unchecked	Unchecked	Unchecked	Unchecked	Unchecked	Unchecked	Unchecked	NA	Unchecked	Unchecked	Unchecked	Unchecked	Unchecked	Unchecked	Unchecked	Unchecked	Unchecked	Unchecked	Unchecked	Checked	Unchecked	Unchecked	Unchecked	118	26	99	121	NA
Male	10-12 years	27/03/2006	12:30:00	Not Indicated	25/03/2006	NA	Right foot	Unchecked	Unchecked	Checked	Unchecked	Checked	Yes	No	No	No	0	No	NA	NA	Unchecked	Unchecked	Unchecked	Unchecked	Unchecked	Unchecked	Unchecked	Unchecked	NA	Unchecked	Unchecked	Unchecked	Unchecked	Unchecked	Unchecked	Unchecked	Unchecked	Unchecked	Unchecked	Unchecked	Checked	Unchecked	Unchecked	Unchecked	138	22	99	128	75
Female	6-9 years	29/03/2006	06:30:00	Inside home	29/03/2006	01:00:00	Left foot	Unchecked	Unchecked	Checked	Checked	Unchecked	Yes	No	No	No	0	Yes	29/03/2006	10:20:00	Checked	Checked	Checked	Unchecked	Unchecked	Unchecked	Unchecked	Unchecked	2 doses	Unchecked	Unchecked	Unchecked	Unchecked	Unchecked	Unchecked	Unchecked	Unchecked	Checked	Checked	Checked	Checked	Unchecked	Unchecked	Unchecked	147	38	98	112	78
Male	10-12 years	18/04/2006	08:45:00	While walking on a footpath	17/04/2006	20:00:00	Right foot	Unchecked	Unchecked	Unchecked	Unchecked	Checked	Yes	No	No	No	0	No	NA	NA	Unchecked	Unchecked	Unchecked	Unchecked	Unchecked	Unchecked	Unchecked	Unchecked	NA	Unchecked	Unchecked	Unchecked	Unchecked	Unchecked	Unchecked	Unchecked	Unchecked	Unchecked	Unchecked	Unchecked	Checked	Unchecked	Unchecked	Unchecked	69	36	100	104	64
Female	6-9 years	26/04/2006	NA	NA	NA	NA	NA	Checked	NA	NA	Checked	NA	NA	NA	NA	NA	0	NA	NA	NA	NA	NA	NA	NA	NA	NA	NA	NA	NA	NA	NA	NA	NA	NA	NA	NA	NA	NA	NA	NA	NA	NA	NA	NA	106	28	99	NA	NA
Female	0-5 years	11/05/2006	NA	NA	NA	NA	NA	NA	NA	NA	NA	NA	NA	NA	NA	NA	0	NA	NA	NA	NA	NA	NA	NA	NA	NA	NA	NA	NA	NA	NA	NA	NA	NA	NA	NA	NA	NA	NA	NA	NA	NA	NA	NA	174	28	93	NA	NA
Male	10-12 years	06/06/2006	09:15:00	Not Indicated	01/06/2006	NA	NA	Unchecked	Unchecked	Unchecked	Unchecked	Checked	Yes	Yes	No	No	0	No	NA	NA	Unchecked	Unchecked	Unchecked	Unchecked	Unchecked	Unchecked	Unchecked	Unchecked	NA	Unchecked	Unchecked	Unchecked	Unchecked	Unchecked	Unchecked	Unchecked	Checked	Unchecked	Unchecked	Unchecked	Checked	Unchecked	Unchecked	Unchecked	145	30	85	112	65
Male	6-9 years	28/06/2006	12:53:00	Not Indicated	27/06/2006	20:00:00	Right foot	Unchecked	Unchecked	Unchecked	Unchecked	Unchecked	Yes	No	No	No	0	No	NA	NA	Unchecked	Unchecked	Unchecked	Unchecked	Unchecked	Unchecked	Unchecked	Unchecked	NA	Unchecked	Unchecked	Unchecked	Unchecked	Unchecked	Unchecked	Unchecked	Unchecked	Unchecked	Unchecked	Unchecked	Checked	Unchecked	Unchecked	Unchecked	110	34	99	124	84
Male	10-12 years	04/07/2006	NA	NA	NA	NA	NA	NA	NA	NA	NA	NA	NA	NA	NA	NA	0	NA	NA	NA	NA	NA	NA	NA	NA	NA	NA	NA	NA	NA	NA	NA	NA	NA	NA	NA	NA	NA	NA	NA	NA	NA	NA	NA	115	24	98	NA	NA
Male	0-5 years	22/07/2006	13:10:00	Outside home compound	22/07/2006	08:00:00	Left leg	Unchecked	Unchecked	Unchecked	Unchecked	Unchecked	Yes	No	No	No	0	No	NA	NA	Unchecked	Unchecked	Unchecked	Unchecked	Unchecked	Unchecked	Unchecked	Unchecked	NA	Unchecked	Unchecked	Unchecked	Unchecked	Unchecked	Unchecked	Unchecked	Unchecked	Unchecked	Unchecked	Unchecked	Checked	Unchecked	Unchecked	Unchecked	110	40	97	110	64
Male	0-5 years	02/08/2006	NA	NA	NA	NA	NA	NA	NA	NA	NA	NA	NA	NA	NA	NA	0	NA	NA	NA	NA	NA	NA	NA	NA	NA	NA	NA	NA	NA	NA	NA	NA	NA	NA	NA	NA	NA	NA	NA	NA	NA	NA	NA	143	26	99	NA	NA
Male	10-12 years	07/08/2006	15:45:00	At the Farm	07/08/2006	09:00:00	Right hand	Unchecked	Unchecked	Unchecked	Unchecked	Unchecked	Yes	No	No	No	0	No	NA	NA	Unchecked	Unchecked	Unchecked	Unchecked	Unchecked	Unchecked	Unchecked	Unchecked	NA	Unchecked	Unchecked	Unchecked	Unchecked	Unchecked	Unchecked	Unchecked	Unchecked	Unchecked	Unchecked	Unchecked	Checked	Unchecked	Unchecked	Unchecked	128	28	100	120	71
Male	0-5 years	11/08/2006	NA	NA	NA	NA	NA	NA	NA	NA	NA	NA	NA	NA	NA	NA	0	NA	NA	NA	NA	NA	NA	NA	NA	NA	NA	NA	NA	NA	NA	NA	NA	NA	NA	NA	NA	NA	NA	NA	NA	NA	NA	NA	108	18	99	NA	NA
Male	6-9 years	20/08/2006	17:30:00	While walking on a footpath	20/08/2006	15:30:00	Right foot	Unchecked	Unchecked	Unchecked	Unchecked	Unchecked	Yes	No	No	No	0	Yes	21/08/2006	10:00:00	Checked	Unchecked	Unchecked	Unchecked	Unchecked	Unchecked	Unchecked	Unchecked	Single dose	Unchecked	Unchecked	Unchecked	Unchecked	Unchecked	Unchecked	Unchecked	Unchecked	Unchecked	Unchecked	Unchecked	Checked	Unchecked	Unchecked	Unchecked	112	20	100	124	78
Male	10-12 years	25/08/2006	16:30:00	Not Indicated	25/08/2006	10:00:00	Right leg	Unchecked	Unchecked	Checked	Checked	Unchecked	Yes	No	No	No	0	Yes	25/08/2006	17:13:00	Unchecked	Checked	Unchecked	Unchecked	Unchecked	Unchecked	Unchecked	Checked	Single dose	Unchecked	Unchecked	Unchecked	Unchecked	Unchecked	Unchecked	Unchecked	Unchecked	Checked	Unchecked	Unchecked	Unchecked	Unchecked	Unchecked	Unchecked	104	28	100	124	83
Female	6-9 years	23/09/2006	13:30:00	At the Farm	23/09/2006	12:30:00	Left hand	Unchecked	Unchecked	Unchecked	Unchecked	Unchecked	Yes	No	No	No	0	Yes	23/09/2006	16:30:00	Checked	Unchecked	Unchecked	Unchecked	Unchecked	Unchecked	Unchecked	Unchecked	Single dose	Unchecked	Unchecked	Unchecked	Unchecked	Unchecked	Unchecked	Unchecked	Unchecked	Unchecked	Unchecked	Unchecked	Checked	Unchecked	Unchecked	Unchecked	150	28	99	122	70
Male	6-9 years	23/09/2006	21:40:00	Outside home compound	23/09/2006	14:00:00	Right foot	Unchecked	Unchecked	Unchecked	Unchecked	Checked	Yes	No	No	No	0	No	NA	NA	Unchecked	Unchecked	Unchecked	Unchecked	Unchecked	Unchecked	Unchecked	Unchecked	NA	Unchecked	Unchecked	Unchecked	Unchecked	Unchecked	Unchecked	Unchecked	Unchecked	Unchecked	Unchecked	Unchecked	Checked	Unchecked	Unchecked	Unchecked	89	28	100	119	65
Female	0-5 years	13/10/2006	NA	NA	NA	NA	NA	NA	NA	NA	NA	NA	NA	NA	NA	NA	0	NA	NA	NA	NA	NA	NA	NA	NA	NA	NA	NA	NA	NA	NA	NA	NA	NA	NA	NA	NA	NA	NA	NA	NA	NA	NA	NA	150	24	99	85	57
Female	10-12 years	23/10/2006	23:00:00	While walking on a footpath	23/10/2006	19:00:00	Right foot	Unchecked	Unchecked	Unchecked	Unchecked	Unchecked	Yes	No	No	No	0	No	NA	NA	Unchecked	Unchecked	Unchecked	Unchecked	Unchecked	Unchecked	Unchecked	Unchecked	NA	Unchecked	Unchecked	Unchecked	Unchecked	Unchecked	Unchecked	Unchecked	Unchecked	Unchecked	Unchecked	Unchecked	Checked	Unchecked	Unchecked	Unchecked	120	28	99	124	83
Female	6-9 years	26/10/2006	10:30:00	Inside home	25/10/2006	22:00:00	Right foot	Unchecked	Unchecked	Checked	Checked	Unchecked	Yes	No	No	No	0	No	NA	NA	Unchecked	Unchecked	Unchecked	Unchecked	Unchecked	Unchecked	Unchecked	Unchecked	NA	Unchecked	Unchecked	Unchecked	Unchecked	Unchecked	Unchecked	Unchecked	Unchecked	Unchecked	Unchecked	Unchecked	Checked	Unchecked	Unchecked	Unchecked	109	24	99	132	72
Female	10-12 years	27/10/2006	14:55:00	While walking on a footpath	27/10/2006	12:30:00	Left leg	Unchecked	Unchecked	Unchecked	Unchecked	Unchecked	Yes	No	No	No	0	Yes	27/10/2006	15:40:00	Unchecked	Unchecked	Unchecked	Unchecked	Unchecked	Unchecked	Checked	Checked	Single dose	Unchecked	Unchecked	Unchecked	Unchecked	Unchecked	Unchecked	Unchecked	Unchecked	Unchecked	Unchecked	Unchecked	Checked	Unchecked	Unchecked	Unchecked	83	24	100	72	44
Female	6-9 years	30/10/2006	21:40:00	While walking on a footpath	30/10/2006	20:00:00	Right foot	Unchecked	Unchecked	Unchecked	Unchecked	Unchecked	Yes	No	No	No	0	No	NA	NA	Unchecked	Unchecked	Unchecked	Unchecked	Unchecked	Unchecked	Unchecked	Unchecked	NA	Unchecked	Unchecked	Unchecked	Unchecked	Unchecked	Unchecked	Unchecked	Unchecked	Unchecked	Unchecked	Unchecked	Checked	Unchecked	Unchecked	Unchecked	124	30	100	121	68
Female	6-9 years	16/11/2006	07:35:00	Outside home compound	15/11/2006	19:00:00	Left foot	Unchecked	Unchecked	Unchecked	Unchecked	Unchecked	Yes	No	No	No	0	No	NA	NA	Unchecked	Unchecked	Unchecked	Unchecked	Unchecked	Unchecked	Unchecked	Unchecked	NA	Unchecked	Unchecked	Unchecked	Unchecked	Unchecked	Unchecked	Unchecked	Unchecked	Unchecked	Unchecked	Unchecked	Unchecked	Unchecked	Unchecked	Unchecked	136	24	100	121	65
Male	6-9 years	19/11/2006	21:10:00	Outside home compound	19/11/2006	21:00:00	Right foot	Unchecked	Unchecked	Unchecked	Unchecked	Unchecked	No	No	No	No	0	No	NA	NA	Unchecked	Unchecked	Unchecked	Unchecked	Unchecked	Unchecked	Unchecked	Unchecked	NA	Unchecked	Unchecked	Unchecked	Unchecked	Unchecked	Unchecked	Unchecked	Unchecked	Unchecked	Unchecked	Unchecked	Checked	Unchecked	Unchecked	Unchecked	100	44	100	117	69
Female	0-5 years	20/11/2006	17:05:00	Inside home	20/11/2006	03:00:00	Right arm	Unchecked	Unchecked	Unchecked	Unchecked	Checked	Yes	No	No	No	0	Yes	20/11/2006	19:00:00	Checked	Unchecked	Unchecked	Unchecked	Unchecked	Unchecked	Unchecked	Unchecked	Single dose	Unchecked	Unchecked	Unchecked	Unchecked	Unchecked	Unchecked	Unchecked	Unchecked	Unchecked	Unchecked	Unchecked	Checked	Unchecked	Unchecked	Unchecked	150	30	100	114	62
Male	10-12 years	20/11/2006	23:20:00	While walking on a footpath	20/11/2006	19:00:00	Right foot	Unchecked	Unchecked	Unchecked	Unchecked	Checked	Yes	No	No	No	0	NA	NA	NA	Unchecked	Unchecked	Unchecked	Unchecked	Unchecked	Unchecked	Unchecked	Unchecked	NA	Unchecked	Unchecked	Unchecked	Unchecked	Unchecked	Unchecked	Unchecked	Unchecked	Unchecked	Unchecked	Unchecked	Checked	Unchecked	Unchecked	Unchecked	153	24	100	127	67
Male	6-9 years	30/11/2006	21:25:00	Outside home compound	30/11/2006	15:00:00	Right hand	Unchecked	Unchecked	Unchecked	Unchecked	Unchecked	Yes	No	No	No	0	No	NA	NA	Unchecked	Unchecked	Unchecked	Unchecked	Unchecked	Unchecked	Unchecked	Unchecked	NA	Unchecked	Unchecked	Unchecked	Unchecked	Unchecked	Unchecked	Unchecked	Unchecked	Unchecked	Unchecked	Unchecked	Checked	Unchecked	Unchecked	Unchecked	110	24	96	122	NA
Male	6-9 years	12/12/2006	NA	NA	NA	NA	NA	NA	NA	NA	NA	NA	NA	NA	NA	NA	0	NA	NA	NA	NA	NA	NA	NA	NA	NA	NA	NA	NA	NA	NA	NA	NA	NA	NA	NA	NA	NA	NA	NA	NA	NA	NA	NA	110	22	99	NA	NA
Male	0-5 years	12/12/2006	NA	NA	NA	NA	NA	NA	NA	Checked	NA	NA	NA	NA	NA	NA	0	NA	NA	NA	NA	NA	NA	NA	NA	NA	NA	NA	NA	NA	NA	NA	NA	NA	NA	NA	NA	NA	NA	NA	NA	NA	NA	NA	118	40	99	101	64
Male	0-5 years	19/12/2006	15:00:00	Outside home compound	19/12/2006	07:00:00	Right leg	Unchecked	Unchecked	Unchecked	Unchecked	Unchecked	Yes	Yes	No	No	0	Yes	19/12/2006	15:15:00	Checked	Unchecked	Checked	Unchecked	Unchecked	Unchecked	Unchecked	Unchecked	Single dose	Unchecked	Unchecked	Unchecked	Unchecked	Unchecked	Unchecked	Unchecked	Unchecked	Unchecked	Checked	Unchecked	Checked	Unchecked	Unchecked	Unchecked	154	29	100	112	65
Female	0-5 years	21/12/2006	01:10:00	Not Indicated	20/12/2006	21:00:00	Right foot	Unchecked	Unchecked	Unchecked	Unchecked	Unchecked	Yes	No	No	No	0	No	NA	NA	Unchecked	Unchecked	Unchecked	Unchecked	Unchecked	Unchecked	Unchecked	Unchecked	NA	Unchecked	Unchecked	Unchecked	Unchecked	Unchecked	Unchecked	Unchecked	Checked	Unchecked	Checked	Unchecked	Unchecked	Unchecked	Unchecked	Unchecked	145	34	100	99	NA
Female	6-9 years	27/12/2006	22:45:00	Inside home	27/12/2006	19:30:00	Right foot	Unchecked	Unchecked	Unchecked	Unchecked	Unchecked	Yes	No	No	No	0	No	NA	NA	Unchecked	Unchecked	Unchecked	Unchecked	Unchecked	Unchecked	Unchecked	Unchecked	NA	Unchecked	Unchecked	Unchecked	Unchecked	Unchecked	Unchecked	Unchecked	Unchecked	Unchecked	Unchecked	Unchecked	Checked	Unchecked	Unchecked	Unchecked	102	21	100	87	NA
Male	10-12 years	01/01/2007	05:00:00	While walking on a footpath	31/12/2006	10:00:00	Left foot	Unchecked	Unchecked	Checked	Unchecked	Unchecked	Yes	No	No	No	0	No	NA	NA	Unchecked	Unchecked	Unchecked	Unchecked	Unchecked	Unchecked	Unchecked	Unchecked	NA	Unchecked	Unchecked	Unchecked	Unchecked	Unchecked	Unchecked	Unchecked	Unchecked	Unchecked	Checked	Unchecked	Checked	Unchecked	Unchecked	Unchecked	104	37	100	129	92
Female	10-12 years	20/01/2007	11:15:00	While walking on a footpath	20/01/2007	09:00:00	Left foot	Checked	Unchecked	Checked	Unchecked	Unchecked	Yes	No	No	No	0	No	NA	NA	Unchecked	Unchecked	Unchecked	Unchecked	Unchecked	Unchecked	Unchecked	Unchecked	NA	Unchecked	Unchecked	Unchecked	Unchecked	Unchecked	Unchecked	Unchecked	Unchecked	Unchecked	Unchecked	Unchecked	Unchecked	Unchecked	Unchecked	Unchecked	116	40	100	90	53
Female	0-5 years	26/01/2007	NA	NA	NA	NA	NA	NA	NA	NA	NA	NA	NA	NA	NA	NA	0	NA	NA	NA	NA	NA	NA	NA	NA	NA	NA	NA	NA	NA	NA	NA	NA	NA	NA	NA	NA	NA	NA	NA	NA	NA	NA	NA	171	40	100	100	70
Female	6-9 years	27/01/2007	NA	NA	NA	NA	NA	NA	NA	NA	NA	NA	NA	NA	NA	NA	0	NA	NA	NA	NA	NA	NA	NA	NA	NA	NA	NA	NA	NA	NA	NA	NA	NA	NA	NA	NA	NA	NA	NA	NA	NA	NA	NA	133	26	99	NA	NA
Female	6-9 years	01/02/2007	21:00:00	While walking on a footpath	01/02/2007	16:00:00	Left foot	Unchecked	Unchecked	Checked	Unchecked	Unchecked	Yes	No	No	No	0	No	NA	NA	Unchecked	Unchecked	Unchecked	Unchecked	Unchecked	Unchecked	Unchecked	Unchecked	NA	Unchecked	Unchecked	Unchecked	Unchecked	Unchecked	Unchecked	Unchecked	Unchecked	Unchecked	Unchecked	Unchecked	Checked	Unchecked	Unchecked	Unchecked	113	40	97	77	39
Male	6-9 years	18/02/2007	NA	NA	NA	NA	NA	NA	NA	NA	NA	NA	NA	NA	NA	NA	0	NA	NA	NA	NA	NA	NA	NA	NA	NA	NA	NA	NA	NA	NA	NA	NA	NA	NA	NA	NA	NA	NA	NA	NA	NA	NA	NA	144	24	98	NA	NA
Female	6-9 years	08/03/2007	13:30:00	Not Indicated	07/03/2007	20:00:00	Left leg	Unchecked	Unchecked	Checked	Unchecked	Unchecked	Yes	No	No	No	0	No	NA	NA	Unchecked	Unchecked	Unchecked	Unchecked	Unchecked	Unchecked	Unchecked	Unchecked	NA	Unchecked	Unchecked	Unchecked	Unchecked	Unchecked	Unchecked	Unchecked	Unchecked	Unchecked	Unchecked	Unchecked	Unchecked	Unchecked	Unchecked	Unchecked	125	28	98	108	NA
Female	6-9 years	08/03/2007	13:30:00	Not Indicated	07/03/2007	20:00:00	Left leg	Unchecked	Unchecked	Checked	Checked	Unchecked	Yes	No	No	No	0	No	NA	NA	Unchecked	Unchecked	Unchecked	Unchecked	Unchecked	Unchecked	Unchecked	Unchecked	NA	Unchecked	Unchecked	Unchecked	Unchecked	Unchecked	Unchecked	Unchecked	Unchecked	Unchecked	Unchecked	Unchecked	Unchecked	Unchecked	Unchecked	Unchecked	125	24	98	108	56
Male	6-9 years	11/03/2007	13:00:00	Not Indicated	10/03/2007	NA	Right foot	Unchecked	Unchecked	Unchecked	Unchecked	Unchecked	Yes	No	No	No	0	Yes	11/03/2007	15:20:00	Checked	Unchecked	Unchecked	Unchecked	Unchecked	Unchecked	Unchecked	Unchecked	Single dose	Unchecked	Unchecked	Unchecked	Unchecked	Unchecked	Unchecked	Unchecked	Unchecked	Unchecked	Unchecked	Unchecked	Checked	Unchecked	Unchecked	Unchecked	134	32	99	129	86
Male	6-9 years	26/04/2007	08:30:00	While walking on a footpath	25/04/2007	22:00:00	Left leg	Unchecked	Unchecked	Checked	Unchecked	Unchecked	Yes	No	No	No	0	Yes	NA	NA	Checked	Unchecked	Unchecked	Unchecked	Unchecked	Unchecked	Unchecked	Unchecked	Single dose	Unchecked	Unchecked	Unchecked	Unchecked	Unchecked	Unchecked	Unchecked	Unchecked	Unchecked	Unchecked	Unchecked	Checked	Unchecked	Unchecked	Unchecked	100	30	100	128	NA
Male	0-5 years	29/04/2007	03:50:00	While walking on a footpath	28/04/2007	20:00:00	Left leg	Unchecked	Unchecked	Unchecked	Unchecked	Unchecked	Yes	No	No	No	0	No	NA	NA	Unchecked	Unchecked	Unchecked	Unchecked	Unchecked	Unchecked	Unchecked	Unchecked	NA	Unchecked	Unchecked	Unchecked	Unchecked	Unchecked	Unchecked	Unchecked	Unchecked	Unchecked	Unchecked	Checked	Checked	Unchecked	Unchecked	Unchecked	108	34	100	124	79
Male	10-12 years	11/05/2007	21:00:00	Outside home compound	11/05/2007	19:30:00	Left foot	Unchecked	Unchecked	Unchecked	Checked	Unchecked	Yes	No	No	No	0	No	NA	NA	Unchecked	Unchecked	Unchecked	Unchecked	Unchecked	Unchecked	Unchecked	Unchecked	NA	Unchecked	Unchecked	Unchecked	Unchecked	Unchecked	Unchecked	Unchecked	Unchecked	Unchecked	Unchecked	Unchecked	Checked	Unchecked	Unchecked	Unchecked	128	42	98	152	108
Female	6-9 years	20/05/2007	18:45:00	At the Farm	20/05/2007	17:00:00	Right leg	Unchecked	Unchecked	Unchecked	Unchecked	Unchecked	Yes	No	No	No	0	No	NA	NA	Unchecked	Unchecked	Unchecked	Unchecked	Unchecked	Unchecked	Unchecked	Unchecked	NA	Unchecked	Unchecked	Unchecked	Unchecked	Unchecked	Unchecked	Unchecked	Unchecked	Unchecked	Unchecked	Unchecked	Checked	Unchecked	Unchecked	Unchecked	121	32	100	83	59
Male	10-12 years	22/05/2007	01:20:00	Outside home compound	21/05/2007	19:00:00	Left leg	Checked	Unchecked	Checked	Unchecked	Unchecked	Yes	No	No	No	0	No	NA	NA	Unchecked	Unchecked	Unchecked	Unchecked	Unchecked	Unchecked	Unchecked	Unchecked	NA	Unchecked	Unchecked	Unchecked	Unchecked	Unchecked	Unchecked	Unchecked	Unchecked	Unchecked	Unchecked	Unchecked	Checked	Unchecked	Unchecked	Unchecked	124	24	99	118	NA
Female	10-12 years	24/05/2007	NA	NA	NA	NA	NA	NA	NA	Checked	NA	NA	NA	NA	NA	NA	0	NA	NA	NA	NA	NA	NA	NA	NA	NA	NA	NA	NA	NA	NA	NA	NA	NA	NA	NA	NA	NA	NA	NA	NA	NA	NA	NA	110	20	100	NA	NA
Male	10-12 years	09/06/2007	NA	NA	NA	NA	NA	NA	NA	Checked	NA	NA	NA	NA	NA	NA	0	NA	NA	NA	NA	NA	NA	NA	NA	NA	NA	NA	NA	NA	NA	NA	NA	NA	NA	NA	NA	NA	NA	NA	NA	NA	NA	NA	118	21	100	118	69
Female	6-9 years	13/06/2007	12:50:00	Inside home	12/06/2007	03:00:00	Not indicated	Unchecked	Unchecked	Unchecked	Unchecked	Unchecked	Yes	No	No	No	0	No	NA	NA	Unchecked	Unchecked	Unchecked	Unchecked	Unchecked	Unchecked	Unchecked	Unchecked	NA	Unchecked	Unchecked	Unchecked	Unchecked	Unchecked	Unchecked	Unchecked	Unchecked	Unchecked	Unchecked	Checked	Checked	Unchecked	Unchecked	Unchecked	141	34	99	119	70
Male	0-5 years	21/06/2007	01:45:00	Not Indicated	20/06/2007	20:00:00	Left foot	Unchecked	Unchecked	Unchecked	Unchecked	Checked	Yes	No	No	No	0	No	NA	NA	Unchecked	Unchecked	Unchecked	Unchecked	Unchecked	Unchecked	Unchecked	Unchecked	NA	Unchecked	Unchecked	Unchecked	Unchecked	Unchecked	Unchecked	Unchecked	Unchecked	Unchecked	Unchecked	Unchecked	Checked	Unchecked	Unchecked	Unchecked	120	44	100	112	71
Male	0-5 years	22/06/2007	22:30:00	Outside home compound	22/06/2007	19:00:00	Right foot	Unchecked	Unchecked	Unchecked	Unchecked	Checked	Yes	No	No	No	0	No	NA	NA	Unchecked	Unchecked	Unchecked	Unchecked	Unchecked	Unchecked	Unchecked	Unchecked	NA	Unchecked	Unchecked	Unchecked	Unchecked	Unchecked	Unchecked	Unchecked	Unchecked	Unchecked	Unchecked	Unchecked	Checked	Unchecked	Unchecked	Unchecked	124	29	100	130	NA
Female	10-12 years	30/06/2007	21:00:00	Not Indicated	30/06/2007	20:00:00	Right foot	Unchecked	Unchecked	Unchecked	Unchecked	Unchecked	Yes	No	No	No	0	No	NA	NA	Unchecked	Unchecked	Unchecked	Unchecked	Unchecked	Unchecked	Unchecked	Unchecked	NA	Unchecked	Unchecked	Unchecked	Unchecked	Unchecked	Unchecked	Unchecked	Unchecked	Unchecked	Unchecked	Unchecked	Checked	Unchecked	Unchecked	Unchecked	86	22	100	120	83
Female	6-9 years	03/07/2007	NA	NA	NA	NA	NA	NA	NA	NA	NA	NA	NA	NA	NA	NA	0	NA	NA	NA	NA	NA	NA	NA	NA	NA	NA	NA	NA	NA	NA	NA	NA	NA	NA	NA	NA	NA	NA	NA	NA	NA	NA	NA	100	24	98	NA	NA
Male	6-9 years	06/07/2007	14:30:00	While walking on a footpath	06/07/2007	13:00:00	Right leg	Checked	Unchecked	Unchecked	Checked	Unchecked	Yes	No	No	No	0	Yes	08/07/2007	11:20:00	Unchecked	Unchecked	Unchecked	Unchecked	Checked	Unchecked	Unchecked	Unchecked	Single dose	Unchecked	Unchecked	Unchecked	Unchecked	Unchecked	Unchecked	Unchecked	Unchecked	Checked	Unchecked	Unchecked	Checked	Unchecked	Unchecked	Unchecked	78	26	100	103	74
Male	0-5 years	12/07/2007	20:00:00	Inside home	12/07/2007	18:00:00	Right leg	Unchecked	Unchecked	Checked	Checked	Unchecked	Yes	No	No	No	0	Yes	13/07/2007	12:10:00	Checked	Unchecked	Unchecked	Unchecked	Unchecked	Unchecked	Unchecked	Unchecked	Single dose	Unchecked	Unchecked	Unchecked	Unchecked	Unchecked	Unchecked	Unchecked	Checked	Unchecked	Unchecked	Unchecked	Checked	Unchecked	Unchecked	Unchecked	172	24	98	93	NA
Male	6-9 years	14/07/2007	NA	NA	NA	NA	NA	NA	NA	NA	NA	NA	NA	NA	NA	NA	0	NA	NA	NA	NA	NA	NA	NA	NA	NA	NA	NA	NA	NA	NA	NA	NA	NA	NA	NA	NA	NA	NA	NA	NA	NA	NA	NA	96	31	100	NA	NA
Male	10-12 years	23/07/2007	13:20:00	Not Indicated	21/07/2007	NA	Right hand	Unchecked	Unchecked	Unchecked	Unchecked	Checked	Yes	Yes	No	No	0	Yes	23/07/2007	15:35:00	Unchecked	Checked	Checked	Unchecked	Unchecked	Unchecked	Unchecked	Unchecked	Single dose	Unchecked	Unchecked	Unchecked	Unchecked	Unchecked	Unchecked	Unchecked	Unchecked	Unchecked	Unchecked	Checked	Checked	Unchecked	Unchecked	Unchecked	78	12	100	107	69
Female	6-9 years	18/08/2007	14:30:00	While walking on a footpath	16/08/2007	19:00:00	Left foot	Checked	Unchecked	Checked	Unchecked	Unchecked	Yes	Yes	No	No	0	No	NA	NA	Unchecked	Unchecked	Unchecked	Unchecked	Unchecked	Unchecked	Unchecked	Unchecked	NA	Unchecked	Unchecked	Unchecked	Unchecked	Unchecked	Unchecked	Unchecked	Unchecked	Checked	Unchecked	Unchecked	Unchecked	Unchecked	Unchecked	Unchecked	129	29	100	114	71
Male	0-5 years	06/10/2007	19:15:00	Inside home	06/10/2007	14:00:00	Left leg	Unchecked	Unchecked	Unchecked	Unchecked	Unchecked	Yes	No	No	No	0	No	NA	NA	Unchecked	Unchecked	Unchecked	Unchecked	Unchecked	Unchecked	Unchecked	Unchecked	NA	Unchecked	Unchecked	Unchecked	Unchecked	Unchecked	Unchecked	Unchecked	Unchecked	Unchecked	Unchecked	Unchecked	Unchecked	Unchecked	Unchecked	Unchecked	139	24	97	NA	NA
Male	6-9 years	30/10/2007	23:20:00	While walking on a footpath	30/10/2007	18:00:00	Left foot	Unchecked	Unchecked	Unchecked	Unchecked	Unchecked	Yes	No	No	No	0	No	NA	NA	Unchecked	Unchecked	Unchecked	Unchecked	Unchecked	Unchecked	Unchecked	Unchecked	NA	Unchecked	Unchecked	Unchecked	Unchecked	Unchecked	Unchecked	Unchecked	Unchecked	Unchecked	Checked	Checked	Checked	Unchecked	Unchecked	Unchecked	111	21	100	123	69
Male	6-9 years	04/11/2007	21:30:00	Not Indicated	04/11/2007	19:30:00	Left leg	Unchecked	Unchecked	Unchecked	Unchecked	Unchecked	Yes	No	No	No	0	No	NA	NA	Unchecked	Unchecked	Unchecked	Unchecked	Unchecked	Unchecked	Unchecked	Unchecked	NA	Unchecked	Unchecked	Unchecked	Unchecked	Unchecked	Unchecked	Unchecked	Unchecked	Unchecked	Unchecked	Unchecked	Unchecked	Unchecked	Unchecked	Unchecked	84	26	100	131	NA
Male	10-12 years	06/11/2007	16:40:00	Not Indicated	05/11/2007	20:00:00	Left leg	Unchecked	Unchecked	Checked	Unchecked	Unchecked	Yes	No	No	No	0	Yes	07/11/2007	09:50:00	Checked	Unchecked	Unchecked	Unchecked	Unchecked	Unchecked	Unchecked	Unchecked	Single dose	Unchecked	Unchecked	Unchecked	Unchecked	Unchecked	Unchecked	Unchecked	Unchecked	Unchecked	Unchecked	Checked	Checked	Unchecked	Unchecked	Unchecked	124	20	100	133	71
Male	6-9 years	19/11/2007	NA	NA	NA	NA	NA	NA	NA	NA	NA	NA	NA	NA	NA	NA	0	NA	NA	NA	NA	NA	NA	NA	NA	NA	NA	NA	NA	NA	NA	NA	NA	NA	NA	NA	NA	NA	NA	NA	NA	NA	NA	NA	105	30	100	NA	NA
Male	6-9 years	21/11/2007	NA	NA	NA	NA	NA	NA	NA	NA	NA	NA	NA	NA	NA	NA	0	NA	NA	NA	NA	NA	NA	NA	NA	NA	NA	NA	NA	NA	NA	NA	NA	NA	NA	NA	NA	NA	NA	NA	NA	NA	NA	NA	117	29	100	NA	NA
Female	0-5 years	30/11/2007	11:20:00	Not Indicated	28/11/2007	NA	Left foot	Unchecked	Unchecked	Checked	Unchecked	Unchecked	Yes	No	No	No	0	No	NA	NA	Unchecked	Unchecked	Unchecked	Unchecked	Unchecked	Unchecked	Unchecked	Unchecked	NA	Unchecked	Unchecked	Unchecked	Unchecked	Unchecked	Unchecked	Unchecked	Unchecked	Unchecked	Unchecked	Checked	Checked	Unchecked	Unchecked	Unchecked	136	30	100	131	71
Female	0-5 years	10/12/2007	16:25:00	Outside home compound	10/12/2007	15:00:00	Left leg	Unchecked	Unchecked	Unchecked	Unchecked	Unchecked	No	No	No	No	0	No	NA	NA	Unchecked	Unchecked	Unchecked	Unchecked	Unchecked	Unchecked	Unchecked	Unchecked	NA	Unchecked	Unchecked	Unchecked	Unchecked	Unchecked	Unchecked	Unchecked	Unchecked	Unchecked	Unchecked	Checked	Unchecked	Unchecked	Unchecked	Unchecked	133	28	100	89	57
Male	0-5 years	11/12/2007	00:19:00	Not Indicated	10/12/2007	20:00:00	Left foot	Unchecked	Unchecked	Unchecked	Unchecked	Unchecked	Yes	No	No	No	0	No	NA	NA	Unchecked	Unchecked	Unchecked	Unchecked	Unchecked	Unchecked	Unchecked	Unchecked	NA	Unchecked	Unchecked	Unchecked	Unchecked	Unchecked	Unchecked	Unchecked	Unchecked	Unchecked	Unchecked	Checked	Checked	Unchecked	Unchecked	Unchecked	137	32	100	98	76
Female	0-5 years	08/01/2008	19:20:00	Not Indicated	08/01/2008	13:00:00	Right foot	Unchecked	Unchecked	Unchecked	Unchecked	Unchecked	No	No	Yes	Yes	0	Yes	08/01/2008	21:00:00	Unchecked	Checked	Unchecked	Unchecked	Unchecked	Unchecked	Unchecked	Unchecked	2 doses	Unchecked	Unchecked	Unchecked	Unchecked	Unchecked	Unchecked	Unchecked	Unchecked	Unchecked	Unchecked	Checked	Checked	Unchecked	Unchecked	Unchecked	177	58	96	104	84
Female	6-9 years	14/01/2008	16:25:00	NA	13/01/2008	19:30:00	Right leg	Unchecked	Unchecked	Unchecked	Unchecked	Unchecked	Yes	Yes	No	No	0	Yes	14/01/2008	NA	Checked	Unchecked	Checked	Unchecked	Unchecked	Unchecked	Unchecked	Unchecked	Single dose	Unchecked	Unchecked	Unchecked	Unchecked	Unchecked	Unchecked	Unchecked	Unchecked	Checked	Checked	Checked	Unchecked	Unchecked	Unchecked	Unchecked	162	24	100	94	70
Male	10-12 years	21/01/2008	08:30:00	Not Indicated	21/01/2008	NA	Left foot	Unchecked	Unchecked	Unchecked	Unchecked	Unchecked	Yes	No	No	No	0	No	NA	NA	Unchecked	Unchecked	Unchecked	Unchecked	Unchecked	Unchecked	Unchecked	Unchecked	NA	Unchecked	Unchecked	Unchecked	Unchecked	Unchecked	Unchecked	Unchecked	Unchecked	Unchecked	Checked	Checked	Checked	Unchecked	Unchecked	Unchecked	75	32	100	110	70
Male	6-9 years	10/02/2008	10:30:00	At the Farm	09/02/2008	NA	Right foot	Unchecked	Unchecked	Unchecked	Unchecked	Unchecked	Yes	No	No	No	0	No	NA	NA	Unchecked	Unchecked	Unchecked	Unchecked	Unchecked	Unchecked	Unchecked	Unchecked	NA	Unchecked	Unchecked	Unchecked	Unchecked	Unchecked	Unchecked	Unchecked	Unchecked	Unchecked	Checked	Unchecked	Checked	Unchecked	Unchecked	Unchecked	82	28	98	116	72
Female	6-9 years	24/03/2008	21:50:00	While walking on a footpath	24/03/2008	20:00:00	Right foot	Unchecked	Unchecked	Checked	Unchecked	Unchecked	Yes	No	Yes	No	0	No	NA	NA	Unchecked	Unchecked	Unchecked	Unchecked	Unchecked	Unchecked	Unchecked	Unchecked	NA	Unchecked	Unchecked	Unchecked	Unchecked	Unchecked	Unchecked	Unchecked	Unchecked	Unchecked	Unchecked	Unchecked	Checked	Unchecked	Unchecked	Unchecked	114	24	100	120	74
Male	0-5 years	06/04/2008	15:40:00	Not Indicated	06/04/2008	01:00:00	Right hand	Unchecked	Unchecked	Unchecked	Unchecked	Unchecked	Yes	No	No	No	0	No	NA	NA	Unchecked	Unchecked	Unchecked	Unchecked	Unchecked	Unchecked	Unchecked	Unchecked	NA	Unchecked	Unchecked	Unchecked	Unchecked	Unchecked	Unchecked	Unchecked	Unchecked	Unchecked	Unchecked	Checked	Checked	Checked	Unchecked	Unchecked	118	32	99	104	61
Female	10-12 years	15/04/2008	22:00:00	Not Indicated	14/04/2008	19:00:00	Right leg	Unchecked	Unchecked	Checked	Unchecked	Unchecked	Yes	Yes	No	No	0	Yes	16/04/2008	10:45:00	Checked	Unchecked	Checked	Unchecked	Unchecked	Unchecked	Unchecked	Unchecked	Single dose	Unchecked	Unchecked	Unchecked	Unchecked	Unchecked	Unchecked	Unchecked	Unchecked	Unchecked	Unchecked	Checked	Unchecked	Checked	Unchecked	Unchecked	140	40	98	101	71
Female	6-9 years	30/04/2008	18:30:00	Not Indicated	29/04/2008	20:00:00	Right foot	Unchecked	Unchecked	Unchecked	Unchecked	Unchecked	Yes	No	No	No	0	No	NA	NA	Unchecked	Unchecked	Unchecked	Unchecked	Unchecked	Unchecked	Unchecked	Unchecked	NA	Unchecked	Unchecked	Unchecked	Unchecked	Unchecked	Unchecked	Unchecked	Unchecked	Unchecked	Unchecked	Checked	Checked	Unchecked	Unchecked	Unchecked	123	29	100	NA	NA
Male	6-9 years	30/04/2008	16:25:00	At the Farm	30/04/2008	13:00:00	Not indicated	Unchecked	Unchecked	Unchecked	Unchecked	Unchecked	Yes	No	No	No	0	Yes	30/04/2008	NA	Checked	Unchecked	Unchecked	Unchecked	Unchecked	Unchecked	Unchecked	Unchecked	Single dose	Unchecked	Unchecked	Unchecked	Unchecked	Unchecked	Unchecked	Unchecked	Unchecked	Checked	Checked	Unchecked	Unchecked	Unchecked	Unchecked	Unchecked	78	22	100	111	70
Female	10-12 years	02/05/2008	NA	NA	NA	NA	NA	NA	NA	NA	NA	NA	NA	NA	NA	NA	0	NA	NA	NA	NA	NA	NA	NA	NA	NA	NA	NA	NA	NA	NA	NA	NA	NA	NA	NA	NA	NA	NA	NA	NA	NA	NA	NA	159	32	100	NA	NA
Female	6-9 years	13/05/2008	17:30:00	Bush	13/05/2008	14:00:00	Left foot	Unchecked	Unchecked	Unchecked	Unchecked	Unchecked	Yes	No	No	No	0	Yes	13/05/2008	18:00:00	Unchecked	Unchecked	Unchecked	Unchecked	Unchecked	Checked	Checked	Checked	Single dose	Unchecked	Unchecked	Unchecked	Unchecked	Unchecked	Unchecked	Unchecked	Checked	Unchecked	Checked	Unchecked	Unchecked	Unchecked	Unchecked	Unchecked	117	44	94	72	63
Female	0-5 years	16/05/2008	13:30:00	At the Farm	16/05/2008	09:00:00	Right foot	Unchecked	Unchecked	Unchecked	Unchecked	Unchecked	Yes	No	No	No	0	Yes	16/05/2008	15:00:00	Unchecked	Unchecked	Unchecked	Unchecked	Unchecked	Unchecked	Unchecked	Checked	Single dose	Unchecked	Unchecked	Unchecked	Unchecked	Unchecked	Unchecked	Unchecked	Checked	Unchecked	Unchecked	Unchecked	Unchecked	Unchecked	Checked	Unchecked	152	35	100	84	47
Male	0-5 years	22/05/2008	19:00:00	Outside home compound	21/05/2008	22:00:00	Right foot	Checked	Unchecked	Checked	Unchecked	Unchecked	No	No	No	No	0	No	NA	NA	Unchecked	Unchecked	Unchecked	Unchecked	Unchecked	Unchecked	Unchecked	Unchecked	NA	Unchecked	Unchecked	Unchecked	Unchecked	Unchecked	Unchecked	Unchecked	Unchecked	Unchecked	Unchecked	Unchecked	Checked	Checked	Unchecked	Unchecked	151	30	100	113	60
Female	0-5 years	30/05/2008	13:50:00	Not Indicated	29/05/2008	20:00:00	Right foot	Unchecked	Unchecked	Unchecked	Unchecked	Unchecked	Yes	No	No	No	0	No	NA	NA	Unchecked	Unchecked	Unchecked	Unchecked	Unchecked	Unchecked	Unchecked	Unchecked	NA	Unchecked	Unchecked	Unchecked	Unchecked	Unchecked	Unchecked	Unchecked	Unchecked	Unchecked	Unchecked	Unchecked	Unchecked	Unchecked	Unchecked	Checked	124	36	96	84	NA
Female	0-5 years	31/08/2008	10:20:00	At school	NA	NA	Right hand	Unchecked	Unchecked	Checked	Unchecked	Unchecked	Yes	No	No	No	0	Yes	31/08/2008	22:15:00	Unchecked	Checked	Unchecked	Unchecked	Unchecked	Unchecked	Unchecked	Unchecked	Single dose	Unchecked	Unchecked	Unchecked	Unchecked	Unchecked	Unchecked	Unchecked	Unchecked	Unchecked	Unchecked	Unchecked	Checked	Unchecked	Unchecked	Unchecked	143	34	100	106	51
Male	10-12 years	29/09/2008	22:00:00	Outside home compound	29/09/2008	20:00:00	Left foot	Unchecked	Unchecked	Checked	Unchecked	Unchecked	Yes	No	No	No	0	No	NA	NA	Unchecked	Unchecked	Unchecked	Unchecked	Unchecked	Unchecked	Unchecked	Unchecked	NA	Unchecked	Unchecked	Unchecked	Unchecked	Unchecked	Unchecked	Unchecked	Unchecked	Unchecked	Unchecked	Unchecked	Unchecked	Unchecked	Unchecked	Unchecked	94	26	100	116	75
Female	6-9 years	12/10/2008	02:30:00	Not Indicated	11/10/2008	20:00:00	Left leg	Unchecked	Unchecked	Unchecked	Unchecked	Unchecked	Yes	No	No	No	0	No	NA	NA	Unchecked	Unchecked	Unchecked	Unchecked	Unchecked	Unchecked	Unchecked	Unchecked	NA	Unchecked	Unchecked	Unchecked	Unchecked	Unchecked	Unchecked	Unchecked	Unchecked	Unchecked	Unchecked	Checked	Checked	Unchecked	Unchecked	Unchecked	149	20	97	104	71
Male	10-12 years	12/10/2008	12:00:00	Not Indicated	11/10/2008	14:00:00	Right leg	Unchecked	Unchecked	Unchecked	Unchecked	Unchecked	Yes	No	No	No	0	No	NA	NA	Unchecked	Unchecked	Unchecked	Unchecked	Unchecked	Unchecked	Unchecked	Unchecked	NA	Unchecked	Unchecked	Unchecked	Unchecked	Unchecked	Unchecked	Unchecked	Unchecked	Unchecked	Unchecked	Unchecked	Checked	Unchecked	Unchecked	Unchecked	120	24	100	117	70
Female	0-5 years	13/10/2008	11:30:00	While walking on a footpath	13/10/2008	08:30:00	Not indicated	Unchecked	Unchecked	Unchecked	Unchecked	Unchecked	No	No	No	No	0	No	NA	NA	Unchecked	Unchecked	Unchecked	Unchecked	Unchecked	Unchecked	Unchecked	Unchecked	NA	Unchecked	Unchecked	Unchecked	Unchecked	Unchecked	Unchecked	Unchecked	Unchecked	Unchecked	Unchecked	Checked	Checked	Unchecked	Unchecked	Unchecked	132	30	100	121	NA
Female	6-9 years	31/10/2008	23:30:00	Not Indicated	31/10/2008	19:00:00	Right foot	Checked	Unchecked	Unchecked	Unchecked	Unchecked	Yes	No	No	No	0	No	NA	NA	Unchecked	Unchecked	Unchecked	Unchecked	Unchecked	Unchecked	Unchecked	Unchecked	NA	Unchecked	Unchecked	Unchecked	Unchecked	Unchecked	Unchecked	Unchecked	Unchecked	Unchecked	Unchecked	Checked	Checked	Unchecked	Unchecked	Unchecked	128	34	100	133	74
Female	6-9 years	07/11/2008	11:50:00	Outside home compound	06/11/2008	19:00:00	Right leg	Unchecked	Unchecked	Checked	Unchecked	Unchecked	Yes	No	No	No	0	No	NA	NA	Unchecked	Unchecked	Unchecked	Unchecked	Unchecked	Unchecked	Unchecked	Unchecked	NA	Unchecked	Unchecked	Unchecked	Unchecked	Unchecked	Unchecked	Unchecked	Unchecked	Unchecked	Unchecked	Unchecked	Unchecked	Unchecked	Unchecked	Unchecked	109	22	99	90	55
Female	6-9 years	06/12/2008	08:30:00	At the Farm	06/12/2008	06:00:00	Right foot	Checked	Unchecked	Checked	Unchecked	Unchecked	Yes	No	No	No	0	No	NA	NA	Unchecked	Unchecked	Unchecked	Unchecked	Unchecked	Unchecked	Unchecked	Unchecked	NA	Unchecked	Unchecked	Unchecked	Unchecked	Unchecked	Unchecked	Unchecked	Unchecked	Unchecked	Unchecked	Unchecked	Checked	Unchecked	Unchecked	Unchecked	116	24	100	126	76
Male	6-9 years	13/12/2008	04:25:00	Outside home compound	12/12/2008	20:00:00	Right foot	Unchecked	Unchecked	Unchecked	Checked	Checked	Yes	No	No	NA	0	No	NA	NA	Unchecked	Unchecked	Unchecked	Unchecked	Unchecked	Unchecked	Unchecked	Unchecked	NA	Unchecked	Unchecked	Unchecked	Unchecked	Unchecked	Unchecked	Unchecked	Unchecked	Unchecked	Unchecked	Checked	Checked	Unchecked	Unchecked	Unchecked	116	27	98	105	62
Male	10-12 years	15/12/2008	12:00:00	At the Farm	15/12/2008	07:45:00	Left foot	Unchecked	Unchecked	Unchecked	Checked	Unchecked	No	No	No	No	0	No	NA	NA	Unchecked	Unchecked	Unchecked	Unchecked	Unchecked	Unchecked	Unchecked	Unchecked	NA	Unchecked	Unchecked	Unchecked	Unchecked	Unchecked	Unchecked	Unchecked	Unchecked	Unchecked	Unchecked	Unchecked	Unchecked	Unchecked	Unchecked	Unchecked	87	25	94	121	63
Male	10-12 years	08/03/2009	14:30:00	Not Indicated	NA	NA	Right hand	Unchecked	Unchecked	Unchecked	Unchecked	Unchecked	Yes	No	No	No	0	Yes	09/03/2009	09:55:00	Checked	Unchecked	Unchecked	Unchecked	Unchecked	Unchecked	Unchecked	Unchecked	2 doses	Unchecked	Unchecked	Unchecked	Unchecked	Unchecked	Unchecked	Unchecked	Unchecked	Unchecked	Unchecked	Checked	Checked	Unchecked	Unchecked	Unchecked	96	20	100	111	65
Male	6-9 years	19/03/2009	11:00:00	Outside home compound	18/03/2009	17:00:00	Right leg	Checked	Unchecked	Unchecked	Unchecked	Checked	Yes	No	No	Yes	0	Yes	19/03/2009	11:30:00	Checked	Checked	Unchecked	Unchecked	Unchecked	Unchecked	Unchecked	Unchecked	Single dose	Checked	Unchecked	Unchecked	Unchecked	Checked	Checked	Checked	Unchecked	Unchecked	Unchecked	Checked	Checked	Checked	Unchecked	Unchecked	150	34	100	93	NA
Female	6-9 years	26/03/2009	09:20:00	While walking on a footpath	26/03/2009	05:00:00	Left leg	Unchecked	Unchecked	Checked	Checked	Unchecked	Yes	No	No	No	0	No	NA	NA	Unchecked	Unchecked	Unchecked	Unchecked	Unchecked	Unchecked	Unchecked	Unchecked	NA	Unchecked	Unchecked	Unchecked	Unchecked	Unchecked	Unchecked	Unchecked	Unchecked	Unchecked	Unchecked	Checked	Checked	Unchecked	Unchecked	Unchecked	103	29	100	110	72
Female	10-12 years	26/03/2009	NA	NA	NA	NA	NA	NA	NA	NA	NA	NA	NA	NA	NA	NA	0	NA	NA	NA	NA	NA	NA	NA	NA	NA	NA	NA	NA	NA	NA	NA	NA	NA	NA	NA	NA	NA	NA	NA	NA	NA	NA	NA	NA	32	NA	NA	NA
Female	10-12 years	30/03/2009	12:35:00	Inside home	29/03/2009	23:00:00	Right foot	Unchecked	Unchecked	Checked	Unchecked	Unchecked	Yes	No	No	No	0	Yes	30/03/2009	15:45:00	Checked	Unchecked	Unchecked	Unchecked	Unchecked	Unchecked	Unchecked	Unchecked	Single dose	Unchecked	Unchecked	Unchecked	Unchecked	Unchecked	Unchecked	Unchecked	Unchecked	Unchecked	Unchecked	Unchecked	Checked	Unchecked	Unchecked	Unchecked	110	20	100	110	69
Female	10-12 years	09/04/2009	12:05:00	Outside home compound	09/04/2009	10:00:00	Right leg	Unchecked	Unchecked	Unchecked	Unchecked	Unchecked	No	No	No	No	0	No	NA	NA	Unchecked	Unchecked	Unchecked	Unchecked	Unchecked	Unchecked	Unchecked	Unchecked	NA	Unchecked	Unchecked	Unchecked	Unchecked	Unchecked	Unchecked	Unchecked	Unchecked	Unchecked	Unchecked	Checked	Checked	Unchecked	Unchecked	Unchecked	85	36	99	107	77
Male	6-9 years	11/04/2009	NA	NA	NA	NA	NA	NA	NA	NA	NA	NA	NA	NA	NA	NA	0	NA	NA	NA	NA	NA	NA	NA	NA	NA	NA	NA	NA	NA	NA	NA	NA	NA	NA	NA	NA	NA	NA	NA	NA	NA	NA	NA	132	22	100	NA	NA
Male	6-9 years	17/04/2009	10:10:00	Hunting for mice in burrows	17/04/2009	08:00:00	Right hand	Unchecked	Unchecked	Unchecked	Unchecked	Checked	Yes	No	No	No	0	Yes	17/04/2009	15:00:00	Checked	Unchecked	Unchecked	Unchecked	Unchecked	Unchecked	Unchecked	Unchecked	Single dose	Checked	Unchecked	Unchecked	Unchecked	Checked	Unchecked	Unchecked	Unchecked	Unchecked	Unchecked	Checked	Checked	Unchecked	Unchecked	Unchecked	139	32	99	105	65
Male	6-9 years	12/05/2009	11:00:00	At the Farm	12/05/2009	06:00:00	Left foot	Unchecked	Unchecked	Unchecked	Unchecked	Checked	No	No	No	No	0	No	NA	NA	Unchecked	Unchecked	Unchecked	Unchecked	Unchecked	Unchecked	Unchecked	Unchecked	NA	Unchecked	Unchecked	Unchecked	Unchecked	Unchecked	Unchecked	Unchecked	Unchecked	Unchecked	Unchecked	Unchecked	Unchecked	Unchecked	Unchecked	Unchecked	146	30	100	103	60
Female	10-12 years	14/05/2009	15:45:00	While walking on a footpath	13/05/2009	19:00:00	Right foot	Unchecked	Unchecked	Unchecked	Unchecked	Unchecked	Yes	No	No	No	0	No	NA	NA	Unchecked	Unchecked	Unchecked	Unchecked	Unchecked	Unchecked	Unchecked	Unchecked	NA	Unchecked	Unchecked	Unchecked	Unchecked	Unchecked	Unchecked	Unchecked	Unchecked	Unchecked	Unchecked	Unchecked	Unchecked	Unchecked	Unchecked	Unchecked	108	24	100	100	64
Male	10-12 years	19/05/2009	13:00:00	Inside home	19/05/2009	NA	Left leg	Unchecked	Unchecked	Checked	Unchecked	Unchecked	Yes	No	No	No	0	No	NA	NA	Unchecked	Unchecked	Unchecked	Unchecked	Unchecked	Unchecked	Unchecked	Unchecked	NA	Unchecked	Unchecked	Unchecked	Unchecked	Unchecked	Unchecked	Unchecked	Unchecked	Unchecked	Unchecked	Unchecked	Unchecked	Unchecked	Unchecked	Unchecked	130	32	99	113	68
Male	6-9 years	19/05/2009	10:25:00	Outside home compound	18/05/2009	22:00:00	Right leg	Unchecked	Unchecked	Unchecked	Unchecked	Checked	Yes	No	No	No	0	No	NA	NA	Unchecked	Unchecked	Unchecked	Unchecked	Unchecked	Unchecked	Unchecked	Unchecked	NA	Unchecked	Unchecked	Unchecked	Unchecked	Unchecked	Unchecked	Unchecked	Unchecked	Unchecked	Unchecked	Unchecked	Unchecked	Unchecked	Unchecked	Unchecked	103	28	97	88	NA
Male	0-5 years	22/05/2009	16:15:00	Inside home	22/05/2009	16:15:00	Left arm	Unchecked	Unchecked	Unchecked	Unchecked	Unchecked	No	No	No	No	0	No	NA	NA	Unchecked	Unchecked	Unchecked	Unchecked	Unchecked	Unchecked	Unchecked	Unchecked	NA	Unchecked	Unchecked	Unchecked	Unchecked	Unchecked	Unchecked	Unchecked	Unchecked	Unchecked	Unchecked	Checked	Unchecked	Checked	Unchecked	Unchecked	169	58	97	97	NA
Female	6-9 years	23/05/2009	12:40:00	Not Indicated	23/05/2009	02:00:00	Right foot	Unchecked	Unchecked	Unchecked	Unchecked	Checked	No	No	No	No	0	No	NA	NA	Unchecked	Unchecked	Unchecked	Unchecked	Unchecked	Unchecked	Unchecked	Unchecked	NA	Unchecked	Unchecked	Unchecked	Unchecked	Unchecked	Unchecked	Unchecked	Unchecked	Unchecked	Unchecked	Unchecked	Checked	Unchecked	Unchecked	Unchecked	102	25	100	102	58
Female	6-9 years	09/06/2009	15:10:00	While walking on a footpath	09/06/2009	07:30:00	Left leg	Unchecked	Unchecked	Unchecked	Unchecked	Unchecked	Yes	No	No	No	0	No	NA	NA	Unchecked	Unchecked	Unchecked	Unchecked	Unchecked	Unchecked	Unchecked	Unchecked	NA	Unchecked	Unchecked	Unchecked	Unchecked	Unchecked	Unchecked	Unchecked	Unchecked	Unchecked	Unchecked	Unchecked	Unchecked	Unchecked	Unchecked	Unchecked	86	20	100	112	69
Female	6-9 years	11/06/2009	20:15:00	While walking on a footpath	11/06/2009	19:00:00	Right foot	Unchecked	Unchecked	Unchecked	Unchecked	Unchecked	Yes	No	No	No	0	Yes	11/06/2009	22:00:00	Checked	Unchecked	Unchecked	Unchecked	Unchecked	Unchecked	Unchecked	Unchecked	Single dose	Unchecked	Unchecked	Unchecked	Unchecked	Unchecked	Unchecked	Unchecked	Unchecked	Unchecked	Unchecked	Checked	Checked	Unchecked	Unchecked	Unchecked	130	36	97	106	74
Male	6-9 years	28/06/2009	04:00:00	Outside home compound	27/06/2009	20:00:00	Right foot	Unchecked	Unchecked	Unchecked	Unchecked	Unchecked	Yes	No	No	No	0	No	NA	NA	Unchecked	Unchecked	Unchecked	Unchecked	Unchecked	Unchecked	Unchecked	Unchecked	NA	Unchecked	Unchecked	Unchecked	Unchecked	Unchecked	Unchecked	Unchecked	Unchecked	Unchecked	Unchecked	Unchecked	Unchecked	Unchecked	Unchecked	Unchecked	98	23	99	102	64
Female	0-5 years	03/07/2009	22:30:00	Inside home	03/07/2009	20:30:00	Right foot	Checked	Unchecked	Checked	Checked	Unchecked	Yes	No	No	No	0	Yes	04/07/2009	13:40:00	Checked	Unchecked	Unchecked	Unchecked	Unchecked	Unchecked	Unchecked	Unchecked	Single dose	Unchecked	Unchecked	Unchecked	Unchecked	Unchecked	Unchecked	Unchecked	Unchecked	Unchecked	Unchecked	Checked	Checked	Unchecked	Unchecked	Unchecked	148	28	100	84	NA
Male	6-9 years	07/07/2009	18:00:00	At the Farm	07/07/2009	08:00:00	Right foot	Unchecked	Unchecked	Unchecked	Unchecked	Unchecked	Yes	No	No	No	0	No	NA	NA	Unchecked	Unchecked	Unchecked	Unchecked	Unchecked	Unchecked	Unchecked	Unchecked	NA	Unchecked	Unchecked	Unchecked	Unchecked	Unchecked	Unchecked	Unchecked	Unchecked	Unchecked	Unchecked	Checked	Checked	Checked	Unchecked	Unchecked	99	24	98	100	48
Male	10-12 years	17/07/2009	09:49:00	Inside home	16/07/2009	21:00:00	Right foot	Unchecked	Unchecked	Unchecked	Unchecked	Unchecked	Yes	No	No	No	0	No	NA	NA	Unchecked	Unchecked	Unchecked	Unchecked	Unchecked	Unchecked	Unchecked	Unchecked	NA	Unchecked	Unchecked	Unchecked	Unchecked	Unchecked	Unchecked	Unchecked	Unchecked	Unchecked	Unchecked	Unchecked	Unchecked	Unchecked	Unchecked	Unchecked	84	22	100	113	73
Female	10-12 years	16/08/2009	22:45:00	Inside home	16/08/2009	19:30:00	Other	Checked	Unchecked	Unchecked	Unchecked	Unchecked	No	No	No	No	0	No	NA	NA	Unchecked	Unchecked	Unchecked	Unchecked	Unchecked	Unchecked	Unchecked	Unchecked	NA	Unchecked	Unchecked	Unchecked	Unchecked	Unchecked	Unchecked	Unchecked	Unchecked	Unchecked	Unchecked	Unchecked	Unchecked	Unchecked	Unchecked	Unchecked	90	18	100	104	72
Female	6-9 years	25/08/2009	12:00:00	While walking on a footpath	25/08/2009	09:30:00	Left foot	Unchecked	Unchecked	Unchecked	Unchecked	Unchecked	Yes	No	Yes	No	0	No	NA	NA	Unchecked	Unchecked	Unchecked	Unchecked	Unchecked	Unchecked	Unchecked	Unchecked	NA	Unchecked	Unchecked	Unchecked	Unchecked	Unchecked	Unchecked	Unchecked	Unchecked	Unchecked	Unchecked	Checked	Checked	Unchecked	Unchecked	Unchecked	132	28	96	102	53
Female	0-5 years	29/08/2009	23:35:00	Not Indicated	29/08/2009	20:00:00	Right leg	Unchecked	Unchecked	Unchecked	Unchecked	Unchecked	Yes	No	No	No	0	Yes	30/08/2009	11:10:00	Checked	Unchecked	Unchecked	Unchecked	Unchecked	Unchecked	Unchecked	Unchecked	Single dose	Unchecked	Unchecked	Unchecked	Unchecked	Unchecked	Unchecked	Unchecked	Unchecked	Unchecked	Unchecked	Checked	Checked	Unchecked	Unchecked	Unchecked	172	28	99	105	64
Female	0-5 years	06/09/2009	22:20:00	Outside home compound	06/09/2009	19:00:00	Right leg	Unchecked	Unchecked	Unchecked	Unchecked	Unchecked	Yes	No	No	No	0	No	NA	NA	Unchecked	Unchecked	Unchecked	Unchecked	Unchecked	Unchecked	Unchecked	Unchecked	NA	Unchecked	Unchecked	Unchecked	Unchecked	Unchecked	Unchecked	Unchecked	Unchecked	Unchecked	Unchecked	Unchecked	Unchecked	Unchecked	Unchecked	Unchecked	119	38	100	119	70
Male	0-5 years	20/09/2009	13:30:00	Not Indicated	20/09/2009	00:00:00	Left hand	Unchecked	Unchecked	Unchecked	Unchecked	Unchecked	No	No	No	No	0	No	NA	NA	Unchecked	Unchecked	Unchecked	Unchecked	Unchecked	Unchecked	Unchecked	Unchecked	NA	Unchecked	Unchecked	Unchecked	Unchecked	Unchecked	Unchecked	Unchecked	Unchecked	Unchecked	Unchecked	Unchecked	Unchecked	Unchecked	Unchecked	Unchecked	188	NA	100	NA	NA
Female	0-5 years	21/09/2009	23:55:00	Outside home compound	20/09/2009	19:00:00	Left foot	Unchecked	Unchecked	Checked	Unchecked	Checked	Yes	No	No	No	0	No	NA	NA	Unchecked	Unchecked	Unchecked	Unchecked	Unchecked	Unchecked	Unchecked	Unchecked	NA	Unchecked	Unchecked	Unchecked	Unchecked	Unchecked	Unchecked	Unchecked	Unchecked	Unchecked	Unchecked	Unchecked	Unchecked	Unchecked	Unchecked	Unchecked	136	38	100	100	66
Male	10-12 years	21/09/2009	21:00:00	Outside home compound	21/09/2009	20:00:00	Right leg	Unchecked	Unchecked	Unchecked	Unchecked	Unchecked	No	No	No	No	0	No	NA	NA	Unchecked	Unchecked	Unchecked	Unchecked	Unchecked	Unchecked	Unchecked	Unchecked	NA	Unchecked	Unchecked	Unchecked	Unchecked	Unchecked	Unchecked	Unchecked	Unchecked	Unchecked	Unchecked	Unchecked	Unchecked	Unchecked	Unchecked	Unchecked	82	30	100	113	63
Female	6-9 years	13/10/2009	08:30:00	Inside home	13/10/2009	00:00:00	Left foot	Checked	Unchecked	Checked	Unchecked	Unchecked	Yes	No	No	No	0	Yes	15/10/2009	10:40:00	Checked	Unchecked	Unchecked	Unchecked	Unchecked	Unchecked	Unchecked	Unchecked	Single dose	Unchecked	Unchecked	Unchecked	Unchecked	Unchecked	Unchecked	Unchecked	Unchecked	Checked	Checked	Unchecked	Unchecked	Unchecked	Unchecked	Unchecked	115	24	98	128	74
Female	10-12 years	20/10/2009	16:15:00	Not Indicated	20/10/2009	12:00:00	Left leg	Unchecked	Unchecked	Unchecked	Unchecked	Unchecked	Yes	No	No	No	0	No	NA	NA	Unchecked	Unchecked	Unchecked	Unchecked	Unchecked	Unchecked	Unchecked	Unchecked	NA	Unchecked	Unchecked	Unchecked	Unchecked	Unchecked	Unchecked	Unchecked	Unchecked	Unchecked	Unchecked	Unchecked	Checked	Unchecked	Unchecked	Unchecked	114	36	100	114	69
Female	6-9 years	30/10/2009	20:44:00	While walking on a footpath	30/10/2009	19:00:00	Left foot	Unchecked	Unchecked	Checked	Unchecked	Unchecked	Yes	No	No	No	0	No	NA	NA	Unchecked	Unchecked	Unchecked	Unchecked	Unchecked	Unchecked	Unchecked	Unchecked	NA	Unchecked	Unchecked	Unchecked	Unchecked	Unchecked	Unchecked	Unchecked	Unchecked	Unchecked	Unchecked	Unchecked	Unchecked	Unchecked	Unchecked	Unchecked	116	28	100	128	76
Female	0-5 years	16/11/2009	23:55:00	While walking on a footpath	16/11/2009	19:00:00	Right foot	Unchecked	Unchecked	Unchecked	Unchecked	Unchecked	Yes	No	No	No	0	No	NA	NA	Unchecked	Unchecked	Unchecked	Unchecked	Unchecked	Unchecked	Unchecked	Unchecked	NA	Unchecked	Unchecked	Unchecked	Unchecked	Unchecked	Unchecked	Unchecked	Unchecked	Unchecked	Unchecked	Unchecked	Checked	Unchecked	Unchecked	Unchecked	132	22	100	111	NA
Female	6-9 years	24/11/2009	15:23:00	At the Farm	22/11/2009	10:00:00	Left leg	Unchecked	Unchecked	Checked	Unchecked	Unchecked	Yes	No	No	No	0	No	NA	NA	Unchecked	Unchecked	Unchecked	Unchecked	Unchecked	Unchecked	Unchecked	Unchecked	NA	Unchecked	Unchecked	Unchecked	Unchecked	Unchecked	Unchecked	Unchecked	Unchecked	Unchecked	Unchecked	Unchecked	Checked	Unchecked	Unchecked	Unchecked	140	25	100	119	74
Female	6-9 years	03/12/2009	10:45:00	Outside home compound	01/12/2009	NA	Left foot	Unchecked	Unchecked	Unchecked	Unchecked	Unchecked	Yes	No	No	No	0	No	NA	NA	Unchecked	Unchecked	Unchecked	Unchecked	Unchecked	Unchecked	Unchecked	Unchecked	NA	Unchecked	Unchecked	Unchecked	Unchecked	Unchecked	Unchecked	Unchecked	Unchecked	Unchecked	Unchecked	Unchecked	Checked	Unchecked	Unchecked	Unchecked	88	24	100	95	59
Female	10-12 years	08/12/2009	03:40:00	Outside home compound	07/12/2009	22:00:00	Left leg	Unchecked	Unchecked	Unchecked	Unchecked	Unchecked	Yes	No	No	No	0	Yes	08/12/2009	09:30:00	Checked	Unchecked	Unchecked	Unchecked	Unchecked	Unchecked	Unchecked	Unchecked	Single dose	Checked	Unchecked	Unchecked	Unchecked	Checked	Checked	Unchecked	Unchecked	Unchecked	Unchecked	Unchecked	Checked	Unchecked	Unchecked	Unchecked	96	18	100	125	88
Female	6-9 years	12/12/2009	21:45:00	While walking on a footpath	12/12/2009	19:00:00	Right leg	Unchecked	Unchecked	Unchecked	Unchecked	Unchecked	Yes	No	No	No	0	No	NA	NA	Unchecked	Unchecked	Unchecked	Unchecked	Unchecked	Unchecked	Unchecked	Unchecked	NA	Unchecked	Unchecked	Unchecked	Unchecked	Unchecked	Unchecked	Unchecked	Unchecked	Unchecked	Unchecked	Unchecked	Checked	Unchecked	Unchecked	Unchecked	92	28	100	117	87
Female	6-9 years	24/12/2009	21:30:00	Outside home compound	24/12/2009	21:00:00	Left foot	Unchecked	Unchecked	Unchecked	Unchecked	Unchecked	No	No	No	No	0	No	NA	NA	Unchecked	Unchecked	Unchecked	Unchecked	Unchecked	Unchecked	Unchecked	Unchecked	NA	Unchecked	Unchecked	Unchecked	Unchecked	Unchecked	Unchecked	Unchecked	Unchecked	Unchecked	Unchecked	Unchecked	Unchecked	Unchecked	Unchecked	Unchecked	103	28	100	108	66
Female	6-9 years	03/01/2010	16:15:00	Outside home compound	03/01/2010	12:00:00	Left foot	Unchecked	Unchecked	Checked	Unchecked	Unchecked	No	No	No	No	0	No	NA	NA	Unchecked	Unchecked	Unchecked	Unchecked	Unchecked	Unchecked	Unchecked	Unchecked	NA	Unchecked	Unchecked	Unchecked	Unchecked	Unchecked	Unchecked	Unchecked	Unchecked	Unchecked	Unchecked	Unchecked	Checked	Unchecked	Unchecked	Unchecked	129	28	100	102	64
Female	6-9 years	12/01/2010	NA	NA	NA	NA	NA	NA	NA	NA	NA	NA	NA	NA	NA	NA	0	NA	NA	NA	NA	NA	NA	NA	NA	NA	NA	NA	NA	NA	NA	NA	NA	NA	NA	NA	NA	NA	NA	NA	NA	NA	NA	NA	100	32	100	NA	NA
Female	0-5 years	17/01/2010	11:35:00	Not Indicated	17/01/2010	10:00:00	Left foot	Unchecked	Unchecked	Unchecked	Unchecked	Unchecked	No	No	No	No	0	No	NA	NA	Unchecked	Unchecked	Unchecked	Unchecked	Unchecked	Unchecked	Unchecked	Unchecked	NA	Unchecked	Unchecked	Unchecked	Unchecked	Unchecked	Unchecked	Unchecked	Unchecked	Unchecked	Unchecked	Unchecked	Unchecked	Unchecked	Unchecked	Unchecked	103	28	100	94	52
Female	10-12 years	07/02/2010	11:25:00	Not Indicated	06/02/2010	19:00:00	Right leg	Unchecked	Unchecked	Unchecked	Unchecked	Unchecked	Yes	No	No	No	0	NA	NA	NA	Unchecked	Unchecked	Unchecked	Unchecked	Unchecked	Unchecked	Unchecked	Unchecked	NA	Unchecked	Unchecked	Unchecked	Unchecked	Unchecked	Unchecked	Unchecked	Unchecked	Unchecked	Unchecked	Unchecked	Checked	Unchecked	Unchecked	Unchecked	109	30	100	125	77
Male	6-9 years	07/03/2010	14:25:00	Not Indicated	07/03/2010	10:00:00	Right leg	Unchecked	Unchecked	Unchecked	Unchecked	Checked	Yes	No	No	No	0	No	NA	NA	Unchecked	Unchecked	Unchecked	Unchecked	Unchecked	Unchecked	Unchecked	Unchecked	NA	Unchecked	Unchecked	Unchecked	Unchecked	Unchecked	Unchecked	Unchecked	Unchecked	Checked	Checked	Unchecked	Unchecked	Unchecked	Unchecked	Unchecked	96	24	100	96	64
Male	10-12 years	08/03/2010	12:00:00	Bush	07/03/2010	18:00:00	Right foot	Unchecked	Unchecked	Unchecked	Unchecked	Unchecked	Yes	No	No	No	0	No	NA	NA	Unchecked	Unchecked	Unchecked	Unchecked	Unchecked	Unchecked	Unchecked	Unchecked	NA	Unchecked	Unchecked	Unchecked	Unchecked	Unchecked	Unchecked	Unchecked	Unchecked	Unchecked	Checked	Unchecked	Checked	Unchecked	Unchecked	Unchecked	82	24	100	95	57
Male	10-12 years	18/03/2010	12:00:00	Outside home compound	18/03/2010	05:00:00	Right foot	Unchecked	Unchecked	Unchecked	Checked	Unchecked	Yes	No	No	No	0	No	NA	NA	Unchecked	Unchecked	Unchecked	Unchecked	Unchecked	Unchecked	Unchecked	Unchecked	NA	Unchecked	Unchecked	Unchecked	Unchecked	Unchecked	Unchecked	Unchecked	Unchecked	Unchecked	Unchecked	Unchecked	Checked	Unchecked	Unchecked	Unchecked	73	28	100	122	97
Male	6-9 years	30/03/2010	20:15:00	Not Indicated	30/03/2010	18:30:00	Left hand	Unchecked	Unchecked	Checked	Checked	Unchecked	Yes	No	No	No	0	Yes	30/03/2010	22:20:00	Checked	Unchecked	Checked	Unchecked	Unchecked	Unchecked	Unchecked	Unchecked	>2 doses	Unchecked	Unchecked	Unchecked	Unchecked	Unchecked	Unchecked	Unchecked	Unchecked	Checked	Checked	Unchecked	Unchecked	Unchecked	Unchecked	Unchecked	102	36	100	129	90
Female	10-12 years	21/04/2010	10:05:00	Not Indicated	20/04/2010	19:00:00	Left leg	Unchecked	Unchecked	Checked	Unchecked	Checked	Yes	No	No	No	0	Yes	22/04/2010	10:30:00	Checked	Unchecked	Unchecked	Unchecked	Unchecked	Unchecked	Unchecked	Unchecked	2 doses	Checked	Unchecked	Unchecked	Unchecked	Checked	Checked	Unchecked	Unchecked	Checked	Checked	Unchecked	Unchecked	Unchecked	Unchecked	Unchecked	148	24	100	107	73
Female	0-5 years	24/04/2010	23:40:00	Outside home compound	24/04/2010	20:30:00	Left hand	Unchecked	Unchecked	Unchecked	Unchecked	Unchecked	Yes	No	No	No	0	No	NA	NA	Unchecked	Unchecked	Unchecked	Unchecked	Unchecked	Unchecked	Unchecked	Unchecked	NA	Unchecked	Unchecked	Unchecked	Unchecked	Unchecked	Unchecked	Unchecked	Unchecked	Unchecked	Unchecked	Unchecked	Checked	Unchecked	Unchecked	Unchecked	131	24	99	103	61
Female	10-12 years	10/05/2010	23:15:00	Not Indicated	10/05/2010	16:00:00	Left leg	Checked	Unchecked	Unchecked	Unchecked	Checked	Yes	No	No	No	0	No	NA	NA	Unchecked	Unchecked	Unchecked	Unchecked	Unchecked	Unchecked	Unchecked	Unchecked	NA	Unchecked	Unchecked	Unchecked	Unchecked	Unchecked	Unchecked	Unchecked	Unchecked	Checked	Checked	Unchecked	Checked	Unchecked	Unchecked	Unchecked	129	28	100	123	86
Male	10-12 years	23/05/2010	10:40:00	Not Indicated	23/05/2010	07:00:00	Left leg	Unchecked	Unchecked	Unchecked	Unchecked	Unchecked	Yes	No	No	No	0	No	NA	NA	Unchecked	Unchecked	Unchecked	Unchecked	Unchecked	Unchecked	Unchecked	Unchecked	NA	Unchecked	Unchecked	Unchecked	Unchecked	Unchecked	Unchecked	Unchecked	Unchecked	Unchecked	Unchecked	Checked	Checked	Unchecked	Unchecked	Unchecked	89	32	100	106	66
Female	6-9 years	07/06/2010	08:20:00	Inside home	06/06/2010	22:20:00	Left leg	Unchecked	Unchecked	Checked	Checked	Unchecked	Yes	No	No	No	0	No	NA	NA	Unchecked	Unchecked	Unchecked	Unchecked	Unchecked	Unchecked	Unchecked	Unchecked	NA	Unchecked	Unchecked	Unchecked	Unchecked	Unchecked	Unchecked	Unchecked	Unchecked	Unchecked	Unchecked	Unchecked	Unchecked	Unchecked	Unchecked	Unchecked	92	24	100	113	73
Male	0-5 years	29/06/2010	13:15:00	Outside home compound	28/06/2010	19:00:00	Left leg	Unchecked	Unchecked	Checked	Unchecked	Checked	Yes	No	No	No	0	No	NA	NA	Unchecked	Unchecked	Unchecked	Unchecked	Unchecked	Unchecked	Unchecked	Unchecked	NA	Unchecked	Unchecked	Unchecked	Unchecked	Unchecked	Unchecked	Unchecked	Unchecked	Unchecked	Unchecked	Checked	Checked	Unchecked	Unchecked	Unchecked	136	24	100	91	68
Female	6-9 years	08/07/2010	19:15:00	Outside home compound	08/07/2010	15:15:00	Left foot	Unchecked	Unchecked	Unchecked	Unchecked	Checked	Yes	No	No	No	0	No	NA	NA	Unchecked	Unchecked	Unchecked	Unchecked	Unchecked	Unchecked	Unchecked	Unchecked	NA	Unchecked	Unchecked	Unchecked	Unchecked	Unchecked	Unchecked	Unchecked	Unchecked	Unchecked	Unchecked	Unchecked	Checked	Unchecked	Unchecked	Unchecked	117	32	100	100	81
Female	6-9 years	12/07/2010	19:20:00	Inside home	12/07/2010	04:00:00	Right hand	Unchecked	Unchecked	Unchecked	Unchecked	Unchecked	Yes	No	No	No	0	Yes	NA	NA	Checked	Unchecked	Unchecked	Unchecked	Unchecked	Unchecked	Unchecked	Unchecked	Single dose	Checked	Unchecked	Unchecked	Unchecked	Checked	Checked	Unchecked	Unchecked	Unchecked	Checked	Checked	Checked	Checked	Unchecked	Unchecked	121	32	98	88	62
Male	6-9 years	29/07/2010	NA	NA	NA	NA	NA	NA	NA	NA	NA	NA	NA	NA	NA	NA	0	NA	NA	NA	NA	NA	NA	NA	NA	NA	NA	NA	NA	NA	NA	NA	NA	NA	NA	NA	NA	NA	NA	NA	NA	NA	NA	NA	166	28	100	NA	NA
Male	10-12 years	01/08/2010	23:10:00	Bush	01/08/2010	NA	NA	Checked	Unchecked	Checked	Unchecked	Unchecked	Yes	No	No	No	0	Yes	02/08/2010	03:00:00	Unchecked	Unchecked	Unchecked	Unchecked	Unchecked	Checked	Unchecked	Checked	>2 doses	Unchecked	Unchecked	Unchecked	Unchecked	Unchecked	Unchecked	Unchecked	Unchecked	Checked	Unchecked	Unchecked	Unchecked	Unchecked	Unchecked	Unchecked	117	28	100	117	72
Male	6-9 years	05/08/2010	21:00:00	Outside home compound	05/08/2010	20:00:00	Right foot	Unchecked	Unchecked	Unchecked	Checked	Unchecked	Yes	No	No	No	0	No	NA	NA	Unchecked	Unchecked	Unchecked	Unchecked	Unchecked	Unchecked	Unchecked	Unchecked	NA	Unchecked	Unchecked	Unchecked	Unchecked	Unchecked	Unchecked	Unchecked	Unchecked	Unchecked	Checked	Checked	Checked	Unchecked	Unchecked	Unchecked	106	28	97	105	71
Male	0-5 years	08/08/2010	13:20:00	Outside home compound	08/08/2010	12:20:00	Left foot	Unchecked	Unchecked	Unchecked	Checked	Checked	Yes	No	No	No	0	No	NA	NA	Unchecked	Unchecked	Unchecked	Unchecked	Unchecked	Unchecked	Unchecked	Unchecked	NA	Unchecked	Unchecked	Unchecked	Unchecked	Unchecked	Unchecked	Unchecked	Unchecked	Unchecked	Unchecked	Checked	Checked	Unchecked	Unchecked	Unchecked	160	36	100	110	72
Male	6-9 years	22/08/2010	10:45:00	Not Indicated	21/08/2010	10:15:00	Left leg	Checked	Unchecked	Checked	Unchecked	Unchecked	Yes	No	Yes	No	0	No	NA	NA	Unchecked	Unchecked	Unchecked	Unchecked	Unchecked	Unchecked	Unchecked	Unchecked	NA	Unchecked	Unchecked	Unchecked	Unchecked	Unchecked	Unchecked	Unchecked	Unchecked	Checked	Checked	Unchecked	Unchecked	Unchecked	Unchecked	Unchecked	132	32	100	123	86
Female	6-9 years	09/10/2010	10:20:00	Not Indicated	NA	NA	Right foot	Unchecked	Unchecked	Unchecked	Unchecked	Unchecked	Yes	No	No	No	0	No	NA	NA	Unchecked	Unchecked	Unchecked	Unchecked	Unchecked	Unchecked	Unchecked	Unchecked	NA	Unchecked	Unchecked	Unchecked	Unchecked	Unchecked	Unchecked	Unchecked	Unchecked	Unchecked	Unchecked	Unchecked	Unchecked	Unchecked	Unchecked	Unchecked	121	28	100	121	NA
Female	0-5 years	18/10/2010	21:44:00	Outside home compound	18/10/2010	20:00:00	Left foot	Unchecked	Unchecked	Unchecked	Unchecked	Unchecked	Yes	No	Yes	No	0	No	NA	NA	Unchecked	Unchecked	Unchecked	Unchecked	Unchecked	Unchecked	Unchecked	Unchecked	NA	Unchecked	Unchecked	Unchecked	Unchecked	Unchecked	Unchecked	Unchecked	Unchecked	Unchecked	Unchecked	Unchecked	Unchecked	Unchecked	Unchecked	Unchecked	112	36	100	90	58
Male	10-12 years	27/10/2010	23:35:00	Not Indicated	27/10/2010	19:00:00	Left leg	Unchecked	Unchecked	Unchecked	Unchecked	Unchecked	Yes	No	No	No	0	No	NA	NA	Unchecked	Unchecked	Unchecked	Unchecked	Unchecked	Unchecked	Unchecked	Unchecked	NA	Unchecked	Unchecked	Unchecked	Unchecked	Unchecked	Unchecked	Unchecked	Unchecked	Unchecked	Unchecked	Unchecked	Unchecked	Unchecked	Unchecked	Unchecked	88	23	98	119	NA
Male	0-5 years	29/10/2010	12:50:00	Inside home	28/10/2010	06:00:00	Right leg	Unchecked	Unchecked	Checked	Unchecked	Unchecked	Yes	No	No	No	0	No	NA	NA	Unchecked	Unchecked	Unchecked	Unchecked	Unchecked	Unchecked	Unchecked	Unchecked	NA	Unchecked	Unchecked	Unchecked	Unchecked	Unchecked	Unchecked	Unchecked	Unchecked	Unchecked	Unchecked	Checked	Checked	Unchecked	Unchecked	Unchecked	134	28	100	116	64
Female	10-12 years	04/11/2010	NA	NA	NA	NA	NA	NA	NA	NA	NA	NA	NA	NA	NA	NA	0	NA	NA	NA	NA	NA	NA	NA	NA	NA	NA	NA	NA	NA	NA	NA	NA	NA	NA	NA	NA	NA	NA	NA	NA	NA	NA	NA	73	28	99	NA	NA
Male	6-9 years	05/11/2010	02:15:00	Outside home compound	04/11/2010	00:00:00	Left foot	Unchecked	Unchecked	Unchecked	Checked	Unchecked	Yes	No	No	No	0	Yes	NA	NA	Unchecked	Checked	Unchecked	Unchecked	Unchecked	Unchecked	Unchecked	Unchecked	Single dose	Unchecked	Unchecked	Unchecked	Unchecked	Checked	Checked	Unchecked	Unchecked	Unchecked	Unchecked	Checked	Checked	Unchecked	Unchecked	Unchecked	97	22	100	99	68
Male	6-9 years	08/11/2010	14:00:00	At the Farm	08/11/2010	08:00:00	Left leg	Unchecked	Unchecked	Unchecked	Unchecked	Unchecked	Yes	No	No	No	0	Yes	08/11/2010	18:00:00	Unchecked	Checked	Unchecked	Unchecked	Unchecked	Unchecked	Unchecked	Unchecked	Single dose	Checked	Unchecked	Checked	Unchecked	Checked	Checked	Unchecked	Unchecked	Unchecked	Unchecked	Unchecked	Checked	Unchecked	Unchecked	Unchecked	122	22	99	125	69
Male	0-5 years	19/11/2010	17:30:00	Inside home	NA	NA	Not indicated	Unchecked	Unchecked	Unchecked	Unchecked	Unchecked	No	No	No	No	0	No	NA	NA	Unchecked	Unchecked	Unchecked	Unchecked	Unchecked	Unchecked	Unchecked	Unchecked	NA	Unchecked	Unchecked	Unchecked	Unchecked	Unchecked	Unchecked	Unchecked	Unchecked	Unchecked	Unchecked	Unchecked	Unchecked	Unchecked	Unchecked	Unchecked	134	29	100	103	NA
Male	0-5 years	25/11/2010	21:30:00	Not Indicated	25/11/2010	19:00:00	Right foot	Unchecked	Unchecked	Checked	Unchecked	Unchecked	Yes	No	No	No	0	No	NA	NA	Unchecked	Unchecked	Unchecked	Unchecked	Unchecked	Unchecked	Unchecked	Unchecked	NA	Unchecked	Unchecked	Unchecked	Unchecked	Unchecked	Unchecked	Unchecked	Unchecked	Unchecked	Unchecked	Checked	Checked	Unchecked	Unchecked	Unchecked	130	32	100	90	38
Female	0-5 years	19/12/2010	21:45:00	Outside home compound	19/12/2010	19:45:00	Left foot	Unchecked	Unchecked	Unchecked	Unchecked	Unchecked	Yes	No	No	No	0	No	NA	NA	Unchecked	Unchecked	Unchecked	Unchecked	Unchecked	Unchecked	Unchecked	Unchecked	NA	Unchecked	Unchecked	Unchecked	Unchecked	Unchecked	Unchecked	Unchecked	Unchecked	Unchecked	Unchecked	Unchecked	Unchecked	Unchecked	Unchecked	Unchecked	127	34	99	114	69
Female	6-9 years	29/12/2010	00:30:00	At the Farm	28/12/2010	16:30:00	Left leg	Unchecked	Unchecked	Unchecked	Unchecked	Unchecked	Yes	No	No	No	0	Yes	29/12/2010	01:00:00	Checked	Unchecked	Checked	Unchecked	Checked	Unchecked	Unchecked	Unchecked	>2 doses	Unchecked	Unchecked	Unchecked	Unchecked	Unchecked	Unchecked	Unchecked	Unchecked	Unchecked	Checked	Checked	Checked	Unchecked	Unchecked	Unchecked	126	40	98	93	62
Female	10-12 years	29/12/2010	21:30:00	Inside home	29/12/2010	07:00:00	Left hand	Unchecked	Unchecked	Unchecked	Unchecked	Unchecked	No	No	No	No	0	No	NA	NA	Unchecked	Unchecked	Unchecked	Unchecked	Unchecked	Unchecked	Unchecked	Unchecked	NA	Unchecked	Unchecked	Unchecked	Unchecked	Unchecked	Unchecked	Unchecked	Unchecked	Unchecked	Unchecked	Unchecked	Unchecked	Unchecked	Unchecked	Unchecked	105	28	100	110	61
Male	0-5 years	30/12/2010	05:20:00	Outside home compound	29/12/2010	19:00:00	Right foot	Unchecked	Unchecked	Unchecked	Unchecked	Unchecked	Yes	No	No	No	0	Yes	30/12/2010	06:50:00	Unchecked	Checked	Unchecked	Unchecked	Unchecked	Unchecked	Unchecked	Unchecked	Single dose	Checked	Unchecked	Unchecked	Unchecked	Checked	Checked	Checked	Unchecked	Unchecked	Unchecked	Checked	Checked	Unchecked	Unchecked	Unchecked	136	34	96	128	99
Male	10-12 years	11/01/2011	14:00:00	Inside home	09/01/2011	23:00:00	Right hand	Unchecked	Unchecked	Unchecked	Unchecked	Unchecked	Yes	Yes	No	No	0	No	NA	NA	Unchecked	Unchecked	Unchecked	Unchecked	Unchecked	Unchecked	Unchecked	Unchecked	NA	Unchecked	Unchecked	Unchecked	Unchecked	Unchecked	Unchecked	Unchecked	Unchecked	Unchecked	Checked	Checked	Checked	Unchecked	Unchecked	Unchecked	120	24	100	102	73
Male	0-5 years	13/01/2011	12:08:00	Inside home	13/01/2011	03:00:00	Left arm	Unchecked	Unchecked	Checked	Unchecked	Unchecked	Yes	Yes	No	No	0	Yes	13/01/2011	13:10:00	Unchecked	Checked	Checked	Unchecked	Unchecked	Unchecked	Unchecked	Unchecked	Single dose	Unchecked	Unchecked	Unchecked	Unchecked	Unchecked	Unchecked	Unchecked	Unchecked	Unchecked	Checked	Checked	Checked	Unchecked	Unchecked	Unchecked	144	38	98	107	75
Female	10-12 years	26/01/2011	23:15:00	Inside home	26/01/2011	21:00:00	Left foot	Checked	Unchecked	Unchecked	Unchecked	Unchecked	Yes	No	No	No	0	No	NA	NA	Unchecked	Unchecked	Unchecked	Unchecked	Unchecked	Unchecked	Unchecked	Unchecked	NA	Unchecked	Unchecked	Unchecked	Unchecked	Unchecked	Unchecked	Unchecked	Unchecked	Unchecked	Unchecked	Unchecked	Unchecked	Unchecked	Unchecked	Unchecked	106	28	100	121	78
Female	10-12 years	29/01/2011	NA	NA	NA	NA	NA	NA	NA	NA	NA	NA	NA	NA	NA	NA	0	NA	NA	NA	NA	NA	NA	NA	NA	NA	NA	NA	NA	NA	NA	NA	NA	NA	NA	NA	NA	NA	NA	NA	NA	NA	NA	NA	88	20	97	NA	NA
Male	10-12 years	15/02/2011	16:45:00	At the Farm	15/02/2011	06:00:00	Left leg	Checked	Unchecked	Unchecked	Unchecked	Checked	Yes	No	No	No	0	No	NA	NA	Unchecked	Unchecked	Unchecked	Unchecked	Unchecked	Unchecked	Unchecked	Unchecked	NA	Unchecked	Unchecked	Unchecked	Unchecked	Unchecked	Unchecked	Unchecked	Unchecked	Unchecked	Unchecked	Unchecked	Checked	Unchecked	Unchecked	Unchecked	120	22	97	127	78
Male	10-12 years	16/02/2011	16:00:00	Not Indicated	15/02/2011	17:00:00	Left leg	Unchecked	Unchecked	Unchecked	Unchecked	Unchecked	Yes	No	No	No	0	No	NA	NA	Unchecked	Unchecked	Unchecked	Unchecked	Unchecked	Unchecked	Unchecked	Unchecked	NA	Unchecked	Unchecked	Unchecked	Unchecked	Unchecked	Unchecked	Unchecked	Unchecked	Unchecked	Checked	Unchecked	Checked	Unchecked	Unchecked	Unchecked	109	28	98	105	74
Female	6-9 years	19/02/2011	15:55:00	Outside home compound	02/02/2011	NA	Right arm	Unchecked	Unchecked	Unchecked	Unchecked	Unchecked	No	No	No	No	0	Yes	NA	NA	Unchecked	Unchecked	Unchecked	Unchecked	Unchecked	Unchecked	Unchecked	Unchecked	NA	Unchecked	Unchecked	Unchecked	Unchecked	Unchecked	Unchecked	Unchecked	Unchecked	Unchecked	Unchecked	Unchecked	Unchecked	Unchecked	Unchecked	Unchecked	103	26	100	101	NA
Female	10-12 years	21/02/2011	20:15:00	Outside home compound	21/02/2011	15:00:00	Right hand	Unchecked	Unchecked	Checked	Unchecked	Unchecked	Yes	Yes	No	No	0	Yes	21/02/2011	21:00:00	Unchecked	Checked	Checked	Unchecked	Unchecked	Unchecked	Unchecked	Unchecked	2 doses	Unchecked	Unchecked	Unchecked	Unchecked	Unchecked	Unchecked	Unchecked	Unchecked	Unchecked	Checked	Unchecked	Checked	Unchecked	Unchecked	Unchecked	107	36	99	115	69
Female	0-5 years	10/03/2011	19:20:00	At school	10/03/2011	NA	Left leg	Unchecked	Unchecked	Unchecked	Unchecked	Unchecked	Yes	No	No	No	0	No	NA	NA	Unchecked	Unchecked	Unchecked	Unchecked	Unchecked	Unchecked	Unchecked	Unchecked	NA	Unchecked	Unchecked	Unchecked	Unchecked	Unchecked	Unchecked	Unchecked	Unchecked	Unchecked	Unchecked	Unchecked	Unchecked	Unchecked	Unchecked	Unchecked	128	30	99	112	63
Male	0-5 years	01/04/2011	11:20:00	While walking on a footpath	31/03/2011	19:00:00	Right foot	Unchecked	Unchecked	Unchecked	Unchecked	Unchecked	Yes	No	No	No	0	No	NA	NA	Unchecked	Unchecked	Unchecked	Unchecked	Unchecked	Unchecked	Unchecked	Unchecked	NA	Unchecked	Unchecked	Unchecked	Unchecked	Unchecked	Unchecked	Unchecked	Unchecked	Unchecked	Unchecked	Unchecked	Checked	Unchecked	Unchecked	Unchecked	127	40	95	111	66
Male	10-12 years	07/04/2011	06:30:00	Inside home	06/04/2011	19:00:00	Right leg	Unchecked	Unchecked	Unchecked	Unchecked	Unchecked	Yes	No	No	No	0	Yes	07/04/2011	14:57:00	Checked	Unchecked	Unchecked	Unchecked	Unchecked	Unchecked	Unchecked	Unchecked	Single dose	Unchecked	Unchecked	Unchecked	Unchecked	Unchecked	Unchecked	Unchecked	Unchecked	Unchecked	Unchecked	Unchecked	Checked	Unchecked	Unchecked	Unchecked	64	23	98	120	90
Female	0-5 years	07/04/2011	12:30:00	NA	06/04/2011	22:00:00	Right foot	Unchecked	Unchecked	Checked	Unchecked	Unchecked	Yes	No	No	No	0	No	NA	NA	Unchecked	Unchecked	Unchecked	Unchecked	Unchecked	Unchecked	Unchecked	Unchecked	NA	Unchecked	Unchecked	Unchecked	Unchecked	Unchecked	Unchecked	Unchecked	Unchecked	Unchecked	Unchecked	Unchecked	Checked	Unchecked	Unchecked	Unchecked	120	30	100	90	48
Female	6-9 years	08/04/2011	11:00:00	Outside home compound	07/04/2011	23:00:00	Right leg	Unchecked	Unchecked	Unchecked	Unchecked	Unchecked	Yes	No	No	No	0	No	NA	NA	Unchecked	Unchecked	Unchecked	Unchecked	Unchecked	Unchecked	Unchecked	Unchecked	NA	Unchecked	Unchecked	Unchecked	Unchecked	Unchecked	Unchecked	Unchecked	Unchecked	Unchecked	Unchecked	Unchecked	Checked	Unchecked	Unchecked	Unchecked	116	26	99	110	61
Female	6-9 years	14/04/2011	NA	NA	NA	NA	NA	NA	NA	NA	NA	NA	NA	NA	NA	NA	0	NA	NA	NA	NA	NA	NA	NA	NA	NA	NA	NA	NA	NA	NA	NA	NA	NA	NA	NA	NA	NA	NA	NA	NA	NA	NA	NA	96	26	98	NA	NA
Male	0-5 years	15/04/2011	22:15:00	Inside home	15/04/2011	20:00:00	Left foot	Unchecked	Unchecked	Unchecked	Unchecked	Unchecked	Yes	No	No	No	0	No	NA	NA	Unchecked	Unchecked	Unchecked	Unchecked	Unchecked	Unchecked	Unchecked	Unchecked	NA	Unchecked	Unchecked	Unchecked	Unchecked	Unchecked	Unchecked	Unchecked	Unchecked	Unchecked	Unchecked	Unchecked	Unchecked	Unchecked	Unchecked	Unchecked	117	28	99	102	69
Female	6-9 years	16/04/2011	21:45:00	Outside home compound	16/04/2011	19:30:00	Right foot	Unchecked	Unchecked	Unchecked	Unchecked	Unchecked	Yes	No	No	No	0	No	NA	NA	Unchecked	Unchecked	Unchecked	Unchecked	Unchecked	Unchecked	Unchecked	Unchecked	NA	Unchecked	Unchecked	Unchecked	Unchecked	Unchecked	Unchecked	Unchecked	Unchecked	Unchecked	Unchecked	Unchecked	Checked	Unchecked	Unchecked	Unchecked	104	29	98	115	71
Male	6-9 years	18/04/2011	22:00:00	At the Farm	18/04/2011	16:00:00	Right leg	Unchecked	Unchecked	Unchecked	Unchecked	Unchecked	Yes	No	No	No	0	No	NA	NA	Unchecked	Unchecked	Unchecked	Unchecked	Unchecked	Unchecked	Unchecked	Unchecked	NA	Unchecked	Unchecked	Unchecked	Unchecked	Unchecked	Unchecked	Unchecked	Unchecked	Unchecked	Unchecked	Unchecked	Checked	Unchecked	Unchecked	Unchecked	90	28	99	126	79
Male	0-5 years	12/05/2011	20:55:00	Inside home	12/05/2011	18:55:00	Right foot	Unchecked	Unchecked	Unchecked	Checked	Unchecked	No	No	No	No	0	No	NA	NA	Unchecked	Unchecked	Unchecked	Unchecked	Unchecked	Unchecked	Unchecked	Unchecked	NA	Unchecked	Unchecked	Unchecked	Unchecked	Unchecked	Unchecked	Unchecked	Unchecked	Unchecked	Unchecked	Unchecked	Unchecked	Unchecked	Unchecked	Unchecked	112	24	100	107	64
Female	0-5 years	14/05/2011	17:30:00	Not Indicated	13/05/2011	19:30:00	Right leg	Unchecked	Unchecked	Unchecked	Unchecked	Unchecked	Yes	No	No	No	0	No	NA	NA	Unchecked	Unchecked	Unchecked	Unchecked	Unchecked	Unchecked	Unchecked	Unchecked	NA	Unchecked	Unchecked	Unchecked	Unchecked	Unchecked	Unchecked	Unchecked	Unchecked	Unchecked	Unchecked	Unchecked	Unchecked	Unchecked	Unchecked	Unchecked	122	24	100	119	66
Female	10-12 years	19/05/2011	11:00:00	Not Indicated	18/05/2011	20:00:00	Right leg	Unchecked	Unchecked	Unchecked	Unchecked	Unchecked	Yes	No	No	No	0	No	NA	NA	Unchecked	Unchecked	Unchecked	Unchecked	Unchecked	Unchecked	Unchecked	Unchecked	NA	Unchecked	Unchecked	Unchecked	Unchecked	Unchecked	Unchecked	Unchecked	Unchecked	Unchecked	Unchecked	Unchecked	Unchecked	Unchecked	Unchecked	Unchecked	111	22	98	121	82
Female	6-9 years	01/06/2011	23:10:00	Outside home compound	01/06/2011	22:00:00	Left foot	Unchecked	Unchecked	Unchecked	Unchecked	Unchecked	Yes	No	No	No	0	No	NA	NA	Unchecked	Unchecked	Unchecked	Unchecked	Unchecked	Unchecked	Unchecked	Unchecked	NA	Unchecked	Unchecked	Unchecked	Unchecked	Unchecked	Unchecked	Unchecked	Unchecked	Unchecked	Unchecked	Unchecked	Unchecked	Unchecked	Unchecked	Unchecked	107	28	100	92	49
Male	10-12 years	30/06/2011	19:25:00	While walking on a footpath	30/06/2011	07:25:00	Right foot	Unchecked	Unchecked	Unchecked	Unchecked	Unchecked	Yes	No	No	No	0	Yes	01/07/2011	09:00:00	Unchecked	Checked	Unchecked	Unchecked	Unchecked	Unchecked	Unchecked	Unchecked	Single dose	Checked	Unchecked	Unchecked	Unchecked	Checked	Checked	Unchecked	Unchecked	Unchecked	Unchecked	Unchecked	Checked	Unchecked	Unchecked	Unchecked	125	44	100	104	72
Female	0-5 years	04/07/2011	23:40:00	Outside home compound	04/07/2011	19:00:00	Left leg	Checked	Checked	Checked	Checked	Unchecked	Yes	No	No	No	0	No	NA	NA	Unchecked	Unchecked	Unchecked	Unchecked	Unchecked	Unchecked	Unchecked	Unchecked	NA	Unchecked	Unchecked	Unchecked	Unchecked	Unchecked	Unchecked	Unchecked	Unchecked	Unchecked	Unchecked	Unchecked	Checked	Unchecked	Unchecked	Unchecked	132	34	100	119	69
Male	0-5 years	15/07/2011	21:30:00	While walking on a footpath	15/07/2011	19:00:00	Right leg	Unchecked	Unchecked	Unchecked	Unchecked	Unchecked	Yes	No	No	No	0	No	NA	NA	Unchecked	Unchecked	Unchecked	Unchecked	Unchecked	Unchecked	Unchecked	Unchecked	NA	Unchecked	Unchecked	Unchecked	Unchecked	Unchecked	Unchecked	Unchecked	Unchecked	Unchecked	Unchecked	Checked	Checked	Unchecked	Unchecked	Unchecked	114	32	99	105	66
Male	10-12 years	22/07/2011	10:00:00	Not Indicated	21/07/2011	19:00:00	Right foot	Unchecked	Unchecked	Checked	Unchecked	Unchecked	NA	No	No	No	0	No	NA	NA	Unchecked	Unchecked	Unchecked	Unchecked	Unchecked	Unchecked	Unchecked	Unchecked	NA	Unchecked	Unchecked	Unchecked	Unchecked	Unchecked	Unchecked	Unchecked	Unchecked	Unchecked	Unchecked	Checked	Checked	Unchecked	Unchecked	Unchecked	98	36	100	117	74
Male	0-5 years	30/07/2011	14:10:00	Outside home compound	29/07/2011	20:00:00	Not indicated	Unchecked	Unchecked	Checked	Unchecked	Unchecked	Yes	No	No	No	0	Yes	30/07/2011	14:50:00	Checked	Unchecked	Unchecked	Unchecked	Checked	Unchecked	Unchecked	Checked	2 doses	Unchecked	Unchecked	Unchecked	Unchecked	Unchecked	Unchecked	Unchecked	Unchecked	Unchecked	Unchecked	Checked	Checked	Unchecked	Unchecked	Unchecked	131	32	99	114	91
Female	6-9 years	08/08/2011	07:15:00	Outside home compound	07/08/2011	20:00:00	Left foot	Unchecked	Unchecked	Checked	Unchecked	Unchecked	Yes	No	No	No	0	No	NA	NA	Unchecked	Unchecked	Unchecked	Unchecked	Unchecked	Unchecked	Unchecked	Unchecked	NA	Unchecked	Unchecked	Unchecked	Unchecked	Unchecked	Unchecked	Unchecked	Unchecked	Unchecked	Unchecked	Unchecked	Checked	Unchecked	Unchecked	Unchecked	118	28	98	128	88
Male	0-5 years	08/08/2011	15:45:00	Bush	08/08/2011	13:50:00	Left foot	Unchecked	Unchecked	Unchecked	Unchecked	Unchecked	NA	NA	NA	NA	0	Yes	08/08/2011	18:50:00	Checked	Unchecked	Checked	Unchecked	Unchecked	Unchecked	Unchecked	Unchecked	2 doses	Unchecked	Unchecked	Unchecked	Unchecked	Unchecked	Unchecked	Unchecked	Unchecked	Unchecked	Unchecked	Unchecked	Checked	Unchecked	Unchecked	Unchecked	108	36	98	147	88
Female	0-5 years	18/09/2011	01:40:00	While walking on a footpath	17/09/2011	19:00:00	Right leg	Checked	Unchecked	Unchecked	Unchecked	Checked	Yes	No	No	No	0	Yes	18/09/2011	12:49:00	Checked	Unchecked	Unchecked	Unchecked	Unchecked	Unchecked	Unchecked	Unchecked	Single dose	Unchecked	Unchecked	Unchecked	Unchecked	Unchecked	Unchecked	Unchecked	Unchecked	Unchecked	Unchecked	Checked	Checked	Unchecked	Unchecked	Unchecked	61	36	99	126	87
Male	10-12 years	26/09/2011	22:00:00	Not Indicated	26/09/2011	18:00:00	Right foot	Unchecked	Unchecked	Unchecked	Unchecked	Unchecked	Yes	No	No	No	0	No	NA	NA	Unchecked	Unchecked	Unchecked	Unchecked	Unchecked	Unchecked	Unchecked	Unchecked	NA	Unchecked	Unchecked	Unchecked	Unchecked	Unchecked	Unchecked	Unchecked	Unchecked	Unchecked	Unchecked	Unchecked	Unchecked	Unchecked	Unchecked	Unchecked	115	25	99	139	NA
Male	10-12 years	09/10/2011	10:20:00	Not Indicated	08/10/2011	20:00:00	Left foot	Unchecked	Unchecked	Unchecked	Unchecked	Checked	Yes	No	No	No	0	No	NA	NA	Unchecked	Unchecked	Unchecked	Unchecked	Unchecked	Unchecked	Unchecked	Unchecked	NA	Unchecked	Unchecked	Unchecked	Unchecked	Unchecked	Unchecked	Unchecked	Unchecked	Unchecked	Unchecked	Checked	Checked	Unchecked	Unchecked	Unchecked	75	28	100	117	72
Male	0-5 years	30/10/2011	15:20:00	Outside home compound	29/10/2011	20:00:00	Right leg	Unchecked	Unchecked	Checked	Unchecked	Unchecked	Yes	No	No	No	0	No	NA	NA	Unchecked	Unchecked	Unchecked	Unchecked	Unchecked	Unchecked	Unchecked	Unchecked	NA	Unchecked	Unchecked	Unchecked	Unchecked	Unchecked	Unchecked	Unchecked	Unchecked	Unchecked	Checked	Unchecked	Checked	Unchecked	Unchecked	Unchecked	120	30	100	100	83
Female	6-9 years	30/10/2011	23:40:00	Not Indicated	30/10/2011	19:00:00	Left foot	Unchecked	Unchecked	Unchecked	Unchecked	Unchecked	Yes	No	No	No	0	No	NA	NA	Unchecked	Unchecked	Unchecked	Unchecked	Unchecked	Unchecked	Unchecked	Unchecked	NA	Unchecked	Unchecked	Unchecked	Unchecked	Unchecked	Unchecked	Unchecked	Unchecked	Unchecked	Checked	Unchecked	Checked	Unchecked	Unchecked	Unchecked	127	28	100	118	67
Female	6-9 years	04/11/2011	11:00:00	Inside home	03/11/2011	23:00:00	Right leg	Unchecked	Unchecked	Unchecked	Unchecked	Unchecked	Yes	NA	NA	NA	0	No	NA	NA	Unchecked	Unchecked	Unchecked	Unchecked	Unchecked	Unchecked	Unchecked	Unchecked	NA	Unchecked	Unchecked	Unchecked	Unchecked	Unchecked	Unchecked	Unchecked	Unchecked	Unchecked	Unchecked	Unchecked	Checked	Unchecked	Unchecked	Unchecked	108	28	99	108	63
Male	10-12 years	14/11/2011	14:50:00	At school	14/11/2011	09:50:00	Left foot	Unchecked	Unchecked	Checked	Unchecked	Unchecked	No	No	No	No	0	No	NA	NA	Unchecked	Unchecked	Unchecked	Unchecked	Unchecked	Unchecked	Unchecked	Unchecked	NA	Unchecked	Unchecked	Unchecked	Unchecked	Unchecked	Unchecked	Unchecked	Unchecked	Unchecked	Unchecked	Unchecked	Unchecked	Unchecked	Unchecked	Unchecked	93	24	99	121	NA
Female	10-12 years	10/12/2011	02:55:00	While walking on a footpath	09/12/2011	23:00:00	Left leg	Unchecked	Unchecked	Checked	Checked	Unchecked	Yes	No	No	No	0	No	NA	NA	Unchecked	Unchecked	Unchecked	Unchecked	Unchecked	Unchecked	Unchecked	Unchecked	NA	Unchecked	Unchecked	Unchecked	Unchecked	Unchecked	Unchecked	Unchecked	Unchecked	Unchecked	Unchecked	Checked	Checked	Unchecked	Unchecked	Unchecked	123	28	100	110	73
Female	6-9 years	18/12/2011	20:00:00	Not Indicated	17/12/2011	18:00:00	Right hand	Unchecked	Unchecked	Unchecked	Unchecked	Unchecked	Yes	Yes	No	No	0	No	NA	NA	Unchecked	Unchecked	Unchecked	Unchecked	Unchecked	Unchecked	Unchecked	Unchecked	NA	Unchecked	Unchecked	Unchecked	Unchecked	Unchecked	Unchecked	Unchecked	Unchecked	Unchecked	Unchecked	Unchecked	Checked	Unchecked	Unchecked	Unchecked	124	28	99	104	78
Female	6-9 years	28/03/2012	21:15:00	Outside home compound	28/03/2012	18:00:00	Right hand	Unchecked	Unchecked	Unchecked	Unchecked	Unchecked	Yes	Yes	No	No	0	Yes	28/03/2012	22:48:00	Unchecked	Unchecked	Checked	Unchecked	Unchecked	Unchecked	Unchecked	Unchecked	Single dose	Unchecked	Unchecked	Unchecked	Unchecked	Unchecked	Unchecked	Unchecked	Unchecked	Unchecked	Checked	Checked	Checked	Unchecked	Unchecked	Unchecked	109	40	100	134	96
Female	10-12 years	06/05/2012	NA	NA	NA	NA	NA	NA	NA	NA	NA	NA	NA	NA	NA	NA	0	NA	NA	NA	NA	NA	NA	NA	NA	NA	NA	NA	NA	NA	NA	NA	NA	NA	NA	NA	NA	NA	NA	NA	NA	NA	NA	NA	123	20	100	NA	NA
Male	6-9 years	06/05/2012	NA	NA	NA	NA	NA	NA	NA	NA	NA	NA	NA	NA	NA	NA	0	NA	NA	NA	NA	NA	NA	NA	NA	NA	NA	NA	NA	NA	NA	NA	NA	NA	NA	NA	NA	NA	NA	NA	NA	NA	NA	NA	106	26	96	NA	NA
Female	0-5 years	08/05/2012	21:40:00	Outside home compound	08/05/2012	19:00:00	Left leg	Unchecked	Unchecked	Unchecked	Checked	Unchecked	Yes	No	No	No	0	No	NA	NA	Unchecked	Unchecked	Unchecked	Unchecked	Unchecked	Unchecked	Unchecked	Unchecked	NA	Unchecked	Unchecked	Unchecked	Unchecked	Unchecked	Unchecked	Unchecked	Unchecked	Unchecked	Unchecked	Checked	Checked	Unchecked	Unchecked	Unchecked	147	32	98	89	NA
Male	0-5 years	16/05/2012	06:00:00	Inside home	16/05/2012	03:00:00	Right foot	Unchecked	Unchecked	Checked	Unchecked	Unchecked	Yes	No	No	No	0	No	NA	NA	Unchecked	Unchecked	Unchecked	Unchecked	Unchecked	Unchecked	Unchecked	Unchecked	NA	Unchecked	Unchecked	Unchecked	Unchecked	Unchecked	Unchecked	Unchecked	Unchecked	Unchecked	Unchecked	Unchecked	Checked	Unchecked	Unchecked	Unchecked	101	46	99	141	NA
Male	0-5 years	26/05/2012	14:00:00	Not Indicated	25/05/2012	NA	Right leg	Checked	Unchecked	Unchecked	Unchecked	Unchecked	Yes	No	No	No	0	Yes	26/05/2012	NA	Unchecked	Unchecked	Checked	Unchecked	Checked	Unchecked	Unchecked	Unchecked	Single dose	Unchecked	Unchecked	Unchecked	Unchecked	Unchecked	Unchecked	Unchecked	Unchecked	Unchecked	Unchecked	Checked	Checked	Unchecked	Unchecked	Unchecked	181	58	99	123	73
Male	0-5 years	30/05/2012	09:00:00	Not Indicated	29/05/2012	19:20:00	Left foot	Unchecked	Unchecked	Unchecked	Unchecked	Unchecked	Yes	No	No	No	0	No	NA	NA	Unchecked	Unchecked	Unchecked	Unchecked	Unchecked	Unchecked	Unchecked	Unchecked	NA	Unchecked	Unchecked	Unchecked	Unchecked	Unchecked	Unchecked	Unchecked	Unchecked	Unchecked	Unchecked	Checked	Checked	Unchecked	Unchecked	Unchecked	110	38	99	107	70
Male	6-9 years	14/06/2012	16:00:00	While walking on a footpath	13/06/2012	12:00:00	Right leg	Checked	Unchecked	Unchecked	Checked	Unchecked	Yes	Yes	No	No	0	Yes	14/06/2012	17:10:00	Unchecked	Checked	Checked	Unchecked	Unchecked	Unchecked	Unchecked	Unchecked	Single dose	Unchecked	Checked	Unchecked	Unchecked	Checked	Checked	Unchecked	Unchecked	Unchecked	Unchecked	Checked	Checked	Unchecked	Unchecked	Unchecked	134	32	98	109	70
Female	6-9 years	21/06/2012	00:45:00	Outside home compound	20/06/2012	19:00:00	Left leg	Checked	Unchecked	Unchecked	Unchecked	Checked	Yes	No	No	No	0	No	NA	NA	Unchecked	Unchecked	Unchecked	Unchecked	Unchecked	Unchecked	Unchecked	Unchecked	NA	Unchecked	Unchecked	Unchecked	Unchecked	Unchecked	Unchecked	Unchecked	Unchecked	Unchecked	Unchecked	Checked	Checked	Unchecked	Unchecked	Unchecked	127	28	100	118	79
Female	6-9 years	23/07/2012	NA	NA	NA	NA	NA	NA	NA	NA	NA	NA	NA	NA	NA	NA	0	NA	NA	NA	NA	NA	NA	NA	NA	NA	NA	NA	NA	NA	NA	NA	NA	NA	NA	NA	NA	NA	NA	NA	NA	NA	NA	NA	93	26	99	NA	NA
Male	6-9 years	15/08/2012	21:25:00	Not Indicated	15/08/2012	12:00:00	Right foot	Unchecked	Unchecked	Unchecked	Unchecked	Unchecked	Yes	No	No	No	0	No	NA	NA	Unchecked	Unchecked	Unchecked	Unchecked	Unchecked	Unchecked	Unchecked	Unchecked	NA	Unchecked	Unchecked	Unchecked	Unchecked	Unchecked	Unchecked	Unchecked	Unchecked	Unchecked	Unchecked	Unchecked	Unchecked	Unchecked	Unchecked	Unchecked	113	24	99	82	61
Female	10-12 years	08/09/2012	11:30:00	While walking on a footpath	07/09/2012	20:00:00	Left foot	Checked	Unchecked	Checked	Unchecked	Unchecked	Yes	No	No	No	0	No	NA	NA	Unchecked	Unchecked	Unchecked	Unchecked	Unchecked	Unchecked	Unchecked	Unchecked	NA	Unchecked	Unchecked	Unchecked	Unchecked	Unchecked	Unchecked	Unchecked	Unchecked	Unchecked	Unchecked	Unchecked	Checked	Unchecked	Unchecked	Unchecked	111	32	100	117	77
Female	10-12 years	25/09/2012	19:10:00	While walking on a footpath	25/09/2012	10:00:00	Right foot	Unchecked	Unchecked	Checked	Unchecked	Unchecked	No	No	No	No	0	No	NA	NA	Unchecked	Unchecked	Unchecked	Unchecked	Unchecked	Unchecked	Unchecked	Unchecked	NA	Unchecked	Unchecked	Unchecked	Unchecked	Unchecked	Unchecked	Unchecked	Unchecked	Unchecked	Unchecked	Unchecked	Unchecked	Unchecked	Unchecked	Unchecked	98	28	100	103	NA
Female	10-12 years	10/10/2012	20:50:00	Not Indicated	10/10/2012	19:00:00	Left foot	Unchecked	Unchecked	Unchecked	Unchecked	Unchecked	Yes	No	No	No	0	No	NA	NA	Unchecked	Unchecked	Unchecked	Unchecked	Unchecked	Unchecked	Unchecked	Unchecked	NA	Unchecked	Unchecked	Unchecked	Unchecked	Unchecked	Unchecked	Unchecked	Unchecked	Unchecked	Unchecked	Unchecked	Unchecked	Unchecked	Unchecked	Unchecked	83	20	96	111	73
Female	10-12 years	11/10/2012	01:30:00	Outside home compound	10/10/2012	21:00:00	Right foot	Unchecked	Unchecked	Unchecked	Unchecked	Unchecked	No	No	No	No	0	No	NA	NA	Unchecked	Unchecked	Unchecked	Unchecked	Unchecked	Unchecked	Unchecked	Unchecked	NA	Unchecked	Unchecked	Unchecked	Unchecked	Unchecked	Unchecked	Unchecked	Unchecked	Unchecked	Unchecked	Unchecked	Unchecked	Unchecked	Unchecked	Unchecked	114	24	100	122	77
Male	10-12 years	20/10/2012	19:10:00	Not Indicated	19/10/2012	NA	Right foot	Unchecked	Unchecked	Unchecked	Unchecked	Unchecked	Yes	No	No	No	0	No	NA	NA	Unchecked	Unchecked	Unchecked	Unchecked	Unchecked	Unchecked	Unchecked	Unchecked	NA	Unchecked	Unchecked	Unchecked	Unchecked	Unchecked	Unchecked	Unchecked	Unchecked	Unchecked	Unchecked	Unchecked	Checked	Unchecked	Unchecked	Unchecked	85	22	87	117	77
Male	10-12 years	07/11/2012	11:50:00	Outside home compound	06/11/2012	20:00:00	Left foot	Unchecked	Unchecked	Checked	Unchecked	Unchecked	Yes	No	No	No	0	No	NA	NA	Unchecked	Unchecked	Unchecked	Unchecked	Unchecked	Unchecked	Unchecked	Unchecked	NA	Unchecked	Unchecked	Unchecked	Unchecked	Unchecked	Unchecked	Unchecked	Unchecked	Unchecked	Unchecked	Unchecked	Checked	Unchecked	Unchecked	Unchecked	104	30	98	125	79
Female	0-5 years	08/11/2012	16:00:00	Outside home compound	08/11/2012	16:00:00	Left foot	Unchecked	Unchecked	Unchecked	Unchecked	Unchecked	Yes	No	No	No	0	No	NA	NA	Unchecked	Unchecked	Unchecked	Unchecked	Unchecked	Unchecked	Unchecked	Unchecked	NA	Unchecked	Unchecked	Unchecked	Unchecked	Unchecked	Unchecked	Unchecked	Unchecked	Unchecked	Unchecked	Unchecked	Unchecked	Unchecked	Unchecked	Unchecked	119	30	98	148	NA
Male	10-12 years	16/11/2012	23:51:00	Outside home compound	16/11/2012	19:00:00	Right leg	Unchecked	Unchecked	Unchecked	Unchecked	Unchecked	Yes	No	No	No	0	NA	NA	NA	Unchecked	Unchecked	Unchecked	Unchecked	Unchecked	Unchecked	Unchecked	Unchecked	NA	Unchecked	Unchecked	Unchecked	Unchecked	Unchecked	Unchecked	Unchecked	Unchecked	Unchecked	Unchecked	Unchecked	Unchecked	Unchecked	Unchecked	Unchecked	84	32	100	123	72
Male	0-5 years	05/12/2012	NA	NA	NA	NA	NA	NA	NA	NA	NA	NA	NA	NA	NA	NA	0	NA	NA	NA	NA	NA	NA	NA	NA	NA	NA	NA	NA	NA	NA	NA	NA	NA	NA	NA	NA	NA	NA	NA	NA	NA	NA	NA	122	44	98	92	65
Male	6-9 years	17/01/2013	13:25:00	At the Farm	17/01/2013	06:30:00	Right foot	Unchecked	Unchecked	Unchecked	Unchecked	Checked	Yes	No	No	No	0	No	NA	NA	Unchecked	Unchecked	Unchecked	Unchecked	Unchecked	Unchecked	Unchecked	Unchecked	NA	Unchecked	Unchecked	Unchecked	Unchecked	Unchecked	Unchecked	Unchecked	Unchecked	Unchecked	Unchecked	Unchecked	Unchecked	Unchecked	Unchecked	Unchecked	92	52	100	106	64
Male	6-9 years	26/02/2013	09:30:00	Outside home compound	25/02/2013	19:00:00	Right arm	Unchecked	Unchecked	Checked	Unchecked	Unchecked	Yes	No	No	No	0	Yes	26/02/2013	11:15:00	Unchecked	Unchecked	Unchecked	Unchecked	Unchecked	Unchecked	Unchecked	Unchecked	Single dose	Unchecked	Unchecked	Unchecked	Unchecked	Unchecked	Unchecked	Unchecked	Unchecked	Checked	Checked	Checked	Checked	Unchecked	Unchecked	Unchecked	119	29	100	118	72
Female	6-9 years	28/04/2013	00:30:00	Inside home	27/04/2013	21:00:00	Left foot	Unchecked	Unchecked	Unchecked	Unchecked	Unchecked	Yes	Yes	No	No	0	No	NA	NA	Unchecked	Unchecked	Unchecked	Unchecked	Unchecked	Unchecked	Unchecked	Unchecked	NA	Unchecked	Unchecked	Unchecked	Unchecked	Unchecked	Unchecked	Unchecked	Unchecked	Unchecked	Unchecked	Unchecked	Checked	Unchecked	Unchecked	Unchecked	129	44	100	102	NA
Male	6-9 years	27/05/2013	16:10:00	While walking on a footpath	27/05/2013	NA	Not indicated	Unchecked	Unchecked	Checked	Unchecked	Unchecked	No	No	No	No	0	No	NA	NA	Unchecked	Unchecked	Unchecked	Unchecked	Unchecked	Unchecked	Unchecked	Unchecked	NA	Unchecked	Unchecked	Unchecked	Unchecked	Unchecked	Unchecked	Unchecked	Unchecked	Unchecked	Unchecked	Unchecked	Unchecked	Unchecked	Unchecked	Unchecked	80	32	100	99	64
Male	0-5 years	10/06/2013	NA	NA	NA	NA	NA	NA	NA	Checked	NA	NA	NA	NA	NA	NA	0	NA	NA	NA	NA	NA	NA	NA	NA	NA	NA	NA	NA	NA	NA	NA	NA	NA	NA	NA	NA	NA	NA	NA	NA	NA	NA	NA	110	22	97	NA	NA
Male	6-9 years	13/06/2013	11:20:00	Outside home compound	11/06/2013	19:00:00	Right hand	Unchecked	Unchecked	Checked	Unchecked	Unchecked	Yes	No	No	No	0	No	NA	NA	Unchecked	Unchecked	Unchecked	Unchecked	Unchecked	Unchecked	Unchecked	Unchecked	NA	Unchecked	Unchecked	Unchecked	Unchecked	Unchecked	Unchecked	Unchecked	Unchecked	Unchecked	Unchecked	Checked	Checked	Unchecked	Unchecked	Unchecked	126	19	99	105	72
Female	10-12 years	06/07/2013	NA	Outside home compound	05/07/2013	02:00:00	Left foot	Unchecked	Unchecked	Unchecked	Unchecked	Unchecked	Yes	No	NA	NA	0	NA	NA	NA	Unchecked	Unchecked	Unchecked	Unchecked	Unchecked	Unchecked	Unchecked	Unchecked	NA	Unchecked	Unchecked	Unchecked	Unchecked	Unchecked	Unchecked	Unchecked	Unchecked	Unchecked	Unchecked	Checked	Checked	Unchecked	Unchecked	Unchecked	135	34	100	117	76
Male	6-9 years	24/07/2013	NA	Outside home compound	23/07/2013	17:00:00	Right foot	Unchecked	Unchecked	Unchecked	Unchecked	Unchecked	Yes	No	No	No	0	No	NA	NA	Unchecked	Unchecked	Unchecked	Unchecked	Unchecked	Unchecked	Unchecked	Unchecked	NA	Unchecked	Unchecked	Unchecked	Unchecked	Unchecked	Unchecked	Unchecked	Unchecked	Unchecked	Unchecked	Unchecked	Checked	Unchecked	Unchecked	Unchecked	91	20	99	126	92
Female	10-12 years	26/08/2013	23:00:00	Outside home compound	26/08/2013	20:00:00	Right foot	Unchecked	Unchecked	Unchecked	Unchecked	Unchecked	Yes	No	No	No	0	NA	NA	NA	Unchecked	Unchecked	Unchecked	Unchecked	Unchecked	Unchecked	Unchecked	Unchecked	NA	Unchecked	Unchecked	Unchecked	Unchecked	Unchecked	Unchecked	Unchecked	Unchecked	Unchecked	Unchecked	Unchecked	Unchecked	Unchecked	Unchecked	Unchecked	113	32	98	114	74
Male	10-12 years	02/09/2013	22:00:00	Outside home compound	02/09/2013	19:30:00	Left leg	Unchecked	Unchecked	Unchecked	Unchecked	Unchecked	Yes	No	No	No	0	NA	NA	NA	Unchecked	Unchecked	Unchecked	Unchecked	Unchecked	Unchecked	Unchecked	Unchecked	NA	Unchecked	Unchecked	Unchecked	Unchecked	Unchecked	Unchecked	Unchecked	Unchecked	Unchecked	Unchecked	Unchecked	Unchecked	Unchecked	Unchecked	Unchecked	85	28	100	111	74
Female	6-9 years	10/09/2013	21:00:00	Not Indicated	10/09/2013	19:45:00	Left foot	Unchecked	Unchecked	Unchecked	Unchecked	Unchecked	Yes	No	No	No	0	No	NA	NA	Unchecked	Unchecked	Unchecked	Unchecked	Unchecked	Unchecked	Unchecked	Unchecked	NA	Unchecked	Unchecked	Unchecked	Unchecked	Unchecked	Unchecked	Unchecked	Unchecked	Unchecked	Unchecked	Unchecked	Unchecked	Unchecked	Unchecked	Unchecked	107	24	100	108	66
Male	0-5 years	11/09/2013	19:30:00	Outside home compound	10/09/2013	21:00:00	Left arm	Unchecked	Unchecked	Unchecked	Unchecked	Unchecked	Yes	Yes	NA	NA	0	Yes	11/09/2013	20:34:00	Checked	Unchecked	Unchecked	Unchecked	Unchecked	Unchecked	Unchecked	Unchecked	Single dose	Unchecked	Unchecked	Unchecked	Unchecked	Unchecked	Unchecked	Unchecked	Unchecked	Unchecked	Unchecked	Checked	Checked	Unchecked	Unchecked	Unchecked	151	26	98	122	86
Male	6-9 years	12/09/2013	23:45:00	While walking on a footpath	12/09/2013	19:00:00	Left leg	Checked	Unchecked	Unchecked	Unchecked	Checked	Yes	No	No	No	0	No	NA	NA	Unchecked	Unchecked	Unchecked	Unchecked	Unchecked	Unchecked	Unchecked	Unchecked	NA	Unchecked	Unchecked	Unchecked	Unchecked	Unchecked	Unchecked	Unchecked	Unchecked	Unchecked	Unchecked	Checked	Checked	Unchecked	Unchecked	Unchecked	104	24	98	138	91
Female	0-5 years	23/09/2013	22:10:00	While walking on a footpath	23/09/2013	19:00:00	Left foot	Unchecked	Unchecked	Unchecked	Unchecked	Unchecked	Yes	No	No	No	0	No	NA	NA	Unchecked	Unchecked	Unchecked	Unchecked	Unchecked	Unchecked	Unchecked	Unchecked	NA	Unchecked	Unchecked	Unchecked	Unchecked	Unchecked	Unchecked	Unchecked	Unchecked	Unchecked	Unchecked	Unchecked	Checked	Unchecked	Unchecked	Unchecked	134	32	100	95	61
Male	6-9 years	01/10/2013	23:00:00	While walking on a footpath	01/10/2013	19:00:00	Left foot	Unchecked	Unchecked	Unchecked	Checked	Unchecked	Yes	No	No	No	0	No	NA	NA	Unchecked	Unchecked	Unchecked	Unchecked	Unchecked	Unchecked	Unchecked	Unchecked	NA	Unchecked	Unchecked	Unchecked	Unchecked	Unchecked	Unchecked	Unchecked	Unchecked	Unchecked	Unchecked	Unchecked	Checked	Unchecked	Unchecked	Unchecked	101	30	100	123	77
Male	10-12 years	18/10/2013	20:15:00	Inside home	18/10/2013	NA	Right foot	Unchecked	Unchecked	Unchecked	Unchecked	Unchecked	Yes	No	No	No	0	No	NA	NA	Unchecked	Unchecked	Unchecked	Unchecked	Unchecked	Unchecked	Unchecked	Unchecked	NA	Unchecked	Unchecked	Unchecked	Unchecked	Unchecked	Unchecked	Unchecked	Unchecked	Unchecked	Unchecked	Unchecked	Checked	Unchecked	Unchecked	Unchecked	116	30	100	121	83
Male	0-5 years	20/10/2013	NA	Bush	20/10/2013	09:15:00	Right leg	Unchecked	Unchecked	Unchecked	Unchecked	Unchecked	Yes	No	Yes	No	0	Yes	21/10/2013	10:15:00	Checked	Unchecked	Unchecked	Unchecked	Unchecked	Unchecked	Unchecked	Unchecked	NA	Unchecked	Unchecked	Unchecked	Unchecked	Unchecked	Unchecked	Unchecked	Unchecked	Unchecked	Unchecked	Unchecked	Checked	Unchecked	Unchecked	Unchecked	128	26	100	121	83
Female	6-9 years	21/10/2013	20:45:00	Outside home compound	20/10/2013	20:00:00	Left foot	Unchecked	Unchecked	Unchecked	Checked	Unchecked	Yes	No	No	No	0	No	NA	NA	Unchecked	Unchecked	Unchecked	Unchecked	Unchecked	Unchecked	Unchecked	Unchecked	NA	Unchecked	Unchecked	Unchecked	Unchecked	Unchecked	Unchecked	Unchecked	Unchecked	Unchecked	Unchecked	Unchecked	Checked	Unchecked	Unchecked	Unchecked	98	30	100	96	64
Male	6-9 years	23/10/2013	04:55:00	Outside home compound	22/10/2013	20:00:00	Right foot	Checked	Unchecked	Unchecked	Checked	Unchecked	Yes	No	No	No	0	No	NA	NA	Unchecked	Unchecked	Unchecked	Unchecked	Unchecked	Unchecked	Unchecked	Unchecked	NA	Unchecked	Unchecked	Unchecked	Unchecked	Unchecked	Unchecked	Unchecked	Unchecked	Unchecked	Unchecked	Unchecked	Unchecked	Unchecked	Unchecked	Unchecked	83	28	97	157	97
Male	6-9 years	08/11/2013	12:50:00	At school	08/11/2013	NA	Right arm	Unchecked	Unchecked	Checked	Unchecked	Unchecked	Yes	No	No	No	0	Yes	08/11/2013	17:10:00	Checked	Unchecked	Unchecked	Unchecked	Unchecked	Unchecked	Unchecked	Unchecked	Single dose	Unchecked	Unchecked	Unchecked	Unchecked	Unchecked	Unchecked	Unchecked	Unchecked	Unchecked	Unchecked	Checked	Checked	Unchecked	Unchecked	Unchecked	127	32	96	147	87
Male	6-9 years	08/11/2013	13:15:00	Outside home compound	08/11/2013	NA	Left leg	Unchecked	Unchecked	Unchecked	Unchecked	Unchecked	Yes	Yes	No	No	0	No	NA	NA	Unchecked	Unchecked	Unchecked	Unchecked	Unchecked	Unchecked	Unchecked	Unchecked	NA	Unchecked	Unchecked	Unchecked	Unchecked	Unchecked	Unchecked	Unchecked	Unchecked	Unchecked	Unchecked	Checked	Checked	Unchecked	Unchecked	Unchecked	109	28	100	107	69
Male	6-9 years	08/11/2013	21:40:00	Outside home compound	NA	NA	Right foot	Unchecked	Unchecked	Unchecked	Unchecked	Unchecked	Yes	No	No	No	0	No	NA	NA	Unchecked	Unchecked	Unchecked	Unchecked	Unchecked	Unchecked	Unchecked	Unchecked	NA	Unchecked	Unchecked	Unchecked	Unchecked	Unchecked	Unchecked	Unchecked	Unchecked	Unchecked	Unchecked	Unchecked	Unchecked	Unchecked	Unchecked	Unchecked	108	40	99	118	78
Male	10-12 years	15/11/2013	NA	NA	NA	NA	NA	NA	NA	NA	NA	NA	NA	NA	NA	NA	0	NA	NA	NA	NA	NA	NA	NA	NA	NA	NA	NA	NA	NA	NA	NA	NA	NA	NA	NA	NA	NA	NA	NA	NA	NA	NA	NA	103	26	96	NA	NA
Male	6-9 years	24/11/2013	NA	NA	NA	NA	NA	NA	NA	NA	NA	NA	NA	NA	NA	NA	0	NA	NA	NA	NA	NA	NA	NA	NA	NA	NA	NA	NA	NA	NA	NA	NA	NA	NA	NA	NA	NA	NA	NA	NA	NA	NA	NA	105	28	99	NA	NA
Female	10-12 years	25/11/2013	02:40:00	Inside home	24/11/2013	11:00:00	Not indicated	Unchecked	Unchecked	Unchecked	Unchecked	Unchecked	Yes	No	No	No	0	No	NA	NA	Unchecked	Unchecked	Unchecked	Unchecked	Unchecked	Unchecked	Unchecked	Unchecked	NA	Unchecked	Unchecked	Unchecked	Unchecked	Unchecked	Unchecked	Unchecked	Unchecked	Unchecked	Unchecked	Unchecked	Unchecked	Unchecked	Unchecked	Unchecked	129	24	100	117	73
Female	10-12 years	25/11/2013	NA	Inside home	NA	NA	Left foot	Unchecked	Unchecked	Unchecked	Unchecked	Unchecked	Yes	No	No	No	0	No	NA	NA	Unchecked	Unchecked	Unchecked	Unchecked	Unchecked	Unchecked	Unchecked	Unchecked	NA	Unchecked	Unchecked	Unchecked	Unchecked	Unchecked	Unchecked	Unchecked	Unchecked	Unchecked	Unchecked	Unchecked	Unchecked	Unchecked	Unchecked	Unchecked	103	28	97	120	80
Female	10-12 years	04/12/2013	11:00:00	Inside home	04/12/2013	03:00:00	Left arm	Unchecked	Unchecked	Unchecked	Unchecked	Unchecked	Yes	No	No	No	0	No	NA	NA	Unchecked	Unchecked	Unchecked	Unchecked	Unchecked	Unchecked	Unchecked	Unchecked	NA	Unchecked	Unchecked	Unchecked	Unchecked	Unchecked	Unchecked	Unchecked	Unchecked	Unchecked	Unchecked	Unchecked	Unchecked	Unchecked	Unchecked	Unchecked	94	28	100	120	92
Female	0-5 years	02/02/2014	18:50:00	Inside home	01/02/2014	20:00:00	Left foot	Unchecked	Unchecked	Unchecked	Unchecked	Unchecked	Yes	Yes	No	No	0	No	NA	NA	Unchecked	Unchecked	Unchecked	Unchecked	Unchecked	Unchecked	Unchecked	Unchecked	NA	Unchecked	Unchecked	Unchecked	Unchecked	Unchecked	Unchecked	Unchecked	Unchecked	Unchecked	Unchecked	Checked	Checked	Unchecked	Unchecked	Unchecked	137	28	99	117	78
Male	6-9 years	25/02/2014	16:20:00	Not Indicated	24/02/2014	16:00:00	Left leg	Unchecked	Unchecked	Unchecked	Unchecked	Unchecked	Yes	No	No	No	0	Yes	25/02/2014	21:30:00	Checked	Unchecked	Unchecked	Unchecked	Unchecked	Unchecked	Unchecked	Unchecked	2 doses	Unchecked	Unchecked	Unchecked	Unchecked	Unchecked	Unchecked	Unchecked	Unchecked	Unchecked	Unchecked	Unchecked	Checked	Unchecked	Unchecked	Unchecked	120	24	99	140	83
Male	6-9 years	28/03/2014	NA	NA	NA	NA	NA	NA	NA	NA	NA	NA	NA	NA	NA	NA	0	NA	NA	NA	NA	NA	NA	NA	NA	NA	NA	NA	NA	NA	NA	NA	NA	NA	NA	NA	NA	NA	NA	NA	NA	NA	NA	NA	96	29	100	NA	NA
Male	6-9 years	12/04/2014	12:20:00	Outside home compound	11/04/2014	19:00:00	Right foot	Unchecked	Unchecked	Unchecked	Unchecked	Unchecked	Yes	No	No	No	0	No	NA	NA	Unchecked	Unchecked	Unchecked	Unchecked	Unchecked	Unchecked	Unchecked	Unchecked	NA	Unchecked	Unchecked	Unchecked	Unchecked	Unchecked	Unchecked	Unchecked	Unchecked	Unchecked	Unchecked	Unchecked	Checked	Unchecked	Unchecked	Checked	125	24	100	117	73
Male	0-5 years	14/04/2014	19:05:00	Not Indicated	14/04/2014	16:00:00	Not indicated	Unchecked	Unchecked	Unchecked	Unchecked	Unchecked	No	No	No	No	0	No	NA	NA	Unchecked	Unchecked	Unchecked	Unchecked	Unchecked	Unchecked	Unchecked	Unchecked	NA	Unchecked	Unchecked	Unchecked	Unchecked	Unchecked	Unchecked	Unchecked	Unchecked	Unchecked	Unchecked	Unchecked	Checked	Unchecked	Unchecked	Unchecked	144	30	100	103	69
Male	10-12 years	16/04/2014	17:33:00	Outside home compound	NA	NA	Left leg	Unchecked	Unchecked	Unchecked	Unchecked	Unchecked	Yes	No	No	No	0	No	NA	NA	Unchecked	Unchecked	Unchecked	Unchecked	Unchecked	Unchecked	Unchecked	Unchecked	NA	Unchecked	Unchecked	Unchecked	Unchecked	Unchecked	Unchecked	Unchecked	Unchecked	Unchecked	Unchecked	Unchecked	Checked	Unchecked	Unchecked	Unchecked	96	28	99	117	77
Female	10-12 years	20/04/2014	23:25:00	Outside home compound	20/04/2014	16:25:00	Right leg	Unchecked	Unchecked	Checked	Unchecked	Unchecked	Yes	No	No	No	0	No	NA	NA	Unchecked	Unchecked	Unchecked	Unchecked	Unchecked	Unchecked	Unchecked	Unchecked	NA	Unchecked	Unchecked	Unchecked	Unchecked	Unchecked	Unchecked	Unchecked	Unchecked	Unchecked	Checked	Unchecked	Checked	Unchecked	Unchecked	Unchecked	124	48	100	109	NA
Female	0-5 years	09/05/2014	22:10:00	Not Indicated	NA	NA	Not indicated	Unchecked	Unchecked	Unchecked	Unchecked	Unchecked	Yes	No	No	No	0	Yes	10/05/2014	07:00:00	Unchecked	Unchecked	Unchecked	Unchecked	Unchecked	Unchecked	Unchecked	Unchecked	NA	Unchecked	Unchecked	Unchecked	Unchecked	Unchecked	Unchecked	Unchecked	Unchecked	Unchecked	Checked	Unchecked	Checked	Unchecked	Unchecked	Unchecked	88	22	100	117	74
Male	0-5 years	15/05/2014	10:35:00	Outside home compound	14/05/2014	20:00:00	Right foot	Checked	Unchecked	Unchecked	Unchecked	Checked	Yes	No	No	No	0	No	NA	NA	Unchecked	Unchecked	Unchecked	Unchecked	Unchecked	Unchecked	Unchecked	Unchecked	NA	Unchecked	Unchecked	Unchecked	Unchecked	Unchecked	Unchecked	Unchecked	Unchecked	Unchecked	Checked	Unchecked	Checked	Unchecked	Unchecked	Unchecked	162	25	100	NA	NA
Female	0-5 years	16/05/2014	NA	NA	NA	NA	NA	NA	NA	NA	NA	NA	NA	NA	NA	NA	0	NA	NA	NA	NA	NA	NA	NA	NA	NA	NA	NA	NA	NA	NA	NA	NA	NA	NA	NA	NA	NA	NA	NA	NA	NA	NA	NA	182	28	100	153	102
Male	6-9 years	25/05/2014	16:50:00	Inside home	NA	NA	Not indicated	Unchecked	Unchecked	Unchecked	Unchecked	Unchecked	Yes	No	No	No	0	No	NA	NA	Unchecked	Unchecked	Unchecked	Unchecked	Unchecked	Unchecked	Unchecked	Unchecked	NA	Unchecked	Unchecked	Unchecked	Unchecked	Unchecked	Unchecked	Unchecked	Unchecked	Unchecked	Checked	Checked	Checked	Unchecked	Unchecked	Unchecked	87	26	98	117	73
Male	6-9 years	31/05/2014	14:10:00	Outside home compound	NA	NA	Right arm	Unchecked	Unchecked	Unchecked	Unchecked	Unchecked	Yes	No	No	No	0	Yes	01/06/2014	02:00:00	Checked	Checked	Unchecked	Unchecked	Unchecked	Unchecked	Unchecked	Unchecked	2 doses	Unchecked	Unchecked	Unchecked	Unchecked	Unchecked	Unchecked	Unchecked	Unchecked	Unchecked	Checked	Unchecked	Checked	Unchecked	Unchecked	Unchecked	102	28	100	126	70
NA	10-12 years	01/06/2014	18:30:00	Outside home compound	01/06/2014	12:00:00	Not indicated	Unchecked	Unchecked	Unchecked	Unchecked	Unchecked	Yes	No	No	No	0	No	NA	NA	Unchecked	Unchecked	Unchecked	Unchecked	Unchecked	Unchecked	Unchecked	Unchecked	NA	Unchecked	Unchecked	Unchecked	Unchecked	Unchecked	Unchecked	Unchecked	Unchecked	Unchecked	Unchecked	Unchecked	Unchecked	Unchecked	Unchecked	Checked	98	20	100	97	NA
Male	6-9 years	01/06/2014	18:31:00	At the Farm	01/06/2014	12:00:00	Right foot	Unchecked	Unchecked	Unchecked	Unchecked	Unchecked	Yes	No	No	No	0	No	NA	NA	Unchecked	Unchecked	Unchecked	Unchecked	Unchecked	Unchecked	Unchecked	Unchecked	NA	Unchecked	Unchecked	Unchecked	Unchecked	Unchecked	Unchecked	Unchecked	Unchecked	Unchecked	Unchecked	Unchecked	Checked	Unchecked	Unchecked	Unchecked	98	19	100	97	62
Female	0-5 years	14/06/2014	16:48:00	Outside home compound	14/06/2014	NA	Right leg	Unchecked	Unchecked	Unchecked	Unchecked	Checked	Yes	Yes	No	No	0	No	NA	NA	Unchecked	Unchecked	Unchecked	Unchecked	Unchecked	Unchecked	Unchecked	Unchecked	NA	Unchecked	Unchecked	Unchecked	Unchecked	Unchecked	Unchecked	Unchecked	Unchecked	Unchecked	Unchecked	Checked	Checked	Unchecked	Unchecked	Unchecked	143	30	99	100	62
Male	0-5 years	17/06/2014	07:30:00	Outside home compound	16/06/2014	19:00:00	Left leg	Unchecked	Unchecked	Unchecked	Unchecked	Unchecked	Yes	No	No	No	0	No	NA	NA	Unchecked	Unchecked	Unchecked	Unchecked	Unchecked	Unchecked	Unchecked	Unchecked	NA	Unchecked	Unchecked	Unchecked	Unchecked	Unchecked	Unchecked	Unchecked	Unchecked	Unchecked	Unchecked	Unchecked	Unchecked	Unchecked	Unchecked	Unchecked	140	38	100	99	46
Male	10-12 years	30/06/2014	18:45:00	Outside home compound	30/06/2014	12:00:00	Right leg	Unchecked	Unchecked	Unchecked	Unchecked	Unchecked	Yes	No	No	No	0	No	NA	NA	Unchecked	Unchecked	Unchecked	Unchecked	Unchecked	Unchecked	Unchecked	Unchecked	NA	Unchecked	Unchecked	Unchecked	Unchecked	Unchecked	Unchecked	Unchecked	Unchecked	Unchecked	Unchecked	Unchecked	Checked	Unchecked	Unchecked	Unchecked	99	40	100	123	88
Male	6-9 years	03/07/2014	03:15:00	NA	02/07/2014	20:00:00	Right foot	Unchecked	Unchecked	Unchecked	Unchecked	Unchecked	Yes	No	No	No	0	No	NA	NA	Unchecked	Unchecked	Unchecked	Unchecked	Unchecked	Unchecked	Unchecked	Unchecked	NA	Unchecked	Unchecked	Unchecked	Unchecked	Unchecked	Unchecked	Unchecked	Unchecked	Unchecked	Unchecked	Unchecked	Unchecked	Unchecked	Unchecked	Unchecked	110	28	99	110	NA
Male	6-9 years	03/07/2014	03:15:00	Inside home	02/07/2014	20:00:00	Right foot	Unchecked	Unchecked	Unchecked	Unchecked	Unchecked	Yes	No	No	No	0	No	NA	NA	Unchecked	Unchecked	Unchecked	Unchecked	Unchecked	Unchecked	Unchecked	Unchecked	NA	Unchecked	Unchecked	Unchecked	Unchecked	Unchecked	Unchecked	Unchecked	Unchecked	Unchecked	Unchecked	Unchecked	Unchecked	Unchecked	Unchecked	Unchecked	124	28	100	110	74
Female	0-5 years	04/08/2014	22:00:00	Not Indicated	04/08/2014	20:40:00	Right leg	Unchecked	Unchecked	Unchecked	Unchecked	Unchecked	Yes	No	No	No	0	Yes	05/08/2014	11:20:00	Unchecked	Checked	Unchecked	Unchecked	Unchecked	Unchecked	Unchecked	Unchecked	Single dose	Unchecked	Unchecked	Unchecked	Unchecked	Unchecked	Unchecked	Unchecked	Unchecked	Unchecked	Unchecked	Unchecked	Checked	Checked	Unchecked	Unchecked	101	21	100	108	NA
Male	10-12 years	09/08/2014	10:40:00	Outside home compound	08/08/2014	22:00:00	Not indicated	Unchecked	Unchecked	Unchecked	Unchecked	Unchecked	Yes	No	No	No	0	Yes	09/08/2014	12:30:00	Unchecked	Unchecked	Unchecked	Unchecked	Unchecked	Unchecked	Unchecked	Unchecked	NA	Checked	Unchecked	Unchecked	Unchecked	Checked	Unchecked	Unchecked	Unchecked	Unchecked	Unchecked	Unchecked	Checked	Checked	Unchecked	Unchecked	116	38	98	112	77
Male	10-12 years	03/09/2014	13:30:00	Not Indicated	02/09/2014	04:00:00	Left foot	Unchecked	Unchecked	Checked	Unchecked	Unchecked	Yes	No	No	No	0	No	NA	NA	Unchecked	Unchecked	Unchecked	Unchecked	Unchecked	Unchecked	Unchecked	Unchecked	NA	Unchecked	Unchecked	Unchecked	Unchecked	Unchecked	Unchecked	Unchecked	Unchecked	Unchecked	Unchecked	Unchecked	Checked	Unchecked	Unchecked	Unchecked	145	26	98	NA	NA
Male	10-12 years	13/09/2014	14:55:00	At the Farm	13/09/2014	10:00:00	Right leg	Unchecked	Unchecked	Unchecked	Unchecked	Unchecked	Yes	No	No	No	0	Yes	13/09/2014	15:05:00	Unchecked	Unchecked	Unchecked	Unchecked	Checked	Checked	Unchecked	Unchecked	Single dose	Unchecked	Unchecked	Unchecked	Unchecked	Unchecked	Unchecked	Unchecked	Unchecked	Checked	Unchecked	Unchecked	Unchecked	Unchecked	Unchecked	Unchecked	78	16	98	63	36
Male	6-9 years	16/09/2014	NA	NA	NA	NA	NA	NA	NA	NA	NA	NA	NA	NA	NA	NA	0	NA	NA	NA	NA	NA	NA	NA	NA	NA	NA	NA	NA	NA	NA	NA	NA	NA	NA	NA	NA	NA	NA	NA	NA	NA	NA	NA	122	22	98	NA	NA
Male	10-12 years	28/09/2014	02:45:00	Bush	27/09/2014	17:17:00	Right hand	Unchecked	Unchecked	Unchecked	Unchecked	Unchecked	Yes	No	No	Yes	0	Yes	28/09/2014	03:30:00	Checked	Checked	Unchecked	Unchecked	Unchecked	Unchecked	Unchecked	Unchecked	2 doses	Unchecked	Unchecked	Unchecked	Unchecked	Unchecked	Unchecked	Unchecked	Unchecked	Unchecked	Checked	Checked	Checked	Unchecked	Unchecked	Unchecked	82	32	98	112	77
Male	6-9 years	01/10/2014	11:25:00	Outside home compound	30/09/2014	18:00:00	Right leg	Unchecked	Unchecked	Unchecked	Unchecked	Unchecked	Yes	No	No	No	0	No	NA	NA	Unchecked	Unchecked	Unchecked	Unchecked	Unchecked	Unchecked	Unchecked	Unchecked	NA	Unchecked	Unchecked	Unchecked	Unchecked	Unchecked	Unchecked	Unchecked	Unchecked	Unchecked	Unchecked	Unchecked	Checked	Unchecked	Unchecked	Unchecked	121	32	98	122	79
Male	6-9 years	01/10/2014	16:30:00	Bush	29/09/2014	18:00:00	Left foot	Checked	Unchecked	Unchecked	Unchecked	Checked	Yes	No	No	No	0	No	NA	NA	Unchecked	Unchecked	Unchecked	Unchecked	Unchecked	Unchecked	Unchecked	Unchecked	NA	Unchecked	Unchecked	Unchecked	Unchecked	Unchecked	Unchecked	Unchecked	Unchecked	Unchecked	Unchecked	Unchecked	Checked	Unchecked	Unchecked	Unchecked	117	26	98	99	66
Male	10-12 years	10/10/2014	16:30:00	Not Indicated	10/10/2014	14:00:00	Right foot	Unchecked	Unchecked	Unchecked	Unchecked	Unchecked	Yes	No	No	No	0	No	NA	NA	Unchecked	Unchecked	Unchecked	Unchecked	Unchecked	Unchecked	Unchecked	Unchecked	NA	Unchecked	Unchecked	Unchecked	Unchecked	Unchecked	Unchecked	Unchecked	Unchecked	Unchecked	Checked	Checked	Checked	Unchecked	Unchecked	Unchecked	123	32	98	108	NA
Male	6-9 years	17/10/2014	00:15:00	Outside home compound	16/10/2014	20:00:00	Not indicated	Unchecked	Unchecked	Unchecked	Unchecked	Unchecked	Yes	No	No	No	0	No	NA	NA	Unchecked	Unchecked	Unchecked	Unchecked	Unchecked	Unchecked	Unchecked	Unchecked	NA	Unchecked	Unchecked	Unchecked	Unchecked	Unchecked	Unchecked	Unchecked	Unchecked	Unchecked	Unchecked	Unchecked	Unchecked	Unchecked	Unchecked	Unchecked	122	20	96	123	81
Male	0-5 years	25/10/2014	14:15:00	Outside home compound	25/10/2014	12:00:00	NA	Unchecked	Unchecked	Unchecked	Unchecked	Unchecked	Yes	No	No	No	0	No	NA	NA	Unchecked	Unchecked	Unchecked	Unchecked	Unchecked	Unchecked	Unchecked	Unchecked	NA	Unchecked	Unchecked	Unchecked	Unchecked	Unchecked	Unchecked	Unchecked	Unchecked	Unchecked	Unchecked	Unchecked	Unchecked	Unchecked	Unchecked	Unchecked	97	28	99	107	70
Female	0-5 years	30/10/2014	16:30:00	Outside home compound	30/10/2014	01:30:00	Left foot	Unchecked	Unchecked	Checked	Unchecked	Unchecked	Yes	No	Yes	No	0	Yes	30/10/2014	17:45:00	Checked	Checked	Unchecked	Unchecked	Unchecked	Unchecked	Unchecked	Unchecked	2 doses	Unchecked	Unchecked	Unchecked	Unchecked	Unchecked	Unchecked	Unchecked	Unchecked	Unchecked	Unchecked	Unchecked	Unchecked	Unchecked	Unchecked	Unchecked	126	32	99	110	68
Male	10-12 years	01/11/2014	18:50:00	Bush	01/11/2014	16:00:00	Right foot	Unchecked	Unchecked	Unchecked	Unchecked	Unchecked	Yes	No	No	No	0	No	NA	NA	Unchecked	Unchecked	Unchecked	Unchecked	Unchecked	Unchecked	Unchecked	Unchecked	NA	Unchecked	Unchecked	Unchecked	Unchecked	Unchecked	Unchecked	Unchecked	Unchecked	Unchecked	Checked	Checked	Checked	Unchecked	Unchecked	Unchecked	105	32	99	132	80
Female	6-9 years	09/11/2014	11:45:00	Hunting for mice in burrows	09/11/2014	10:00:00	Left foot	Checked	Unchecked	Checked	Unchecked	Unchecked	Yes	No	No	No	0	No	NA	NA	Unchecked	Unchecked	Unchecked	Unchecked	Unchecked	Unchecked	Unchecked	Unchecked	NA	Unchecked	Unchecked	Unchecked	Unchecked	Unchecked	Unchecked	Unchecked	Unchecked	Unchecked	Unchecked	Unchecked	Unchecked	Unchecked	Unchecked	Unchecked	112	32	98	126	89
Female	10-12 years	14/11/2014	NA	NA	NA	NA	NA	NA	NA	NA	NA	NA	NA	NA	NA	NA	0	NA	NA	NA	NA	NA	NA	NA	NA	NA	NA	NA	NA	NA	NA	NA	NA	NA	NA	NA	NA	NA	NA	NA	NA	NA	NA	NA	115	22	100	NA	NA
Male	0-5 years	18/11/2014	NA	NA	NA	NA	NA	NA	NA	NA	NA	NA	NA	NA	NA	NA	0	NA	NA	NA	NA	NA	NA	NA	NA	NA	NA	NA	NA	NA	NA	NA	NA	NA	NA	NA	NA	NA	NA	NA	NA	NA	NA	NA	118	20	99	NA	NA
Female	6-9 years	22/11/2014	22:00:00	NA	21/11/2014	19:00:00	Left leg	Unchecked	Unchecked	Unchecked	Unchecked	Unchecked	Yes	No	No	No	0	Yes	22/11/2014	23:15:00	Unchecked	Unchecked	Unchecked	Unchecked	Unchecked	Unchecked	Unchecked	Unchecked	NA	Unchecked	Unchecked	Unchecked	Unchecked	Unchecked	Unchecked	Unchecked	Unchecked	Unchecked	Unchecked	Checked	Checked	Unchecked	Unchecked	Unchecked	151	22	100	117	77
Female	6-9 years	23/11/2014	10:45:00	Outside home compound	23/11/2014	06:00:00	Not indicated	Unchecked	Unchecked	Unchecked	Unchecked	Unchecked	Yes	No	No	No	0	No	NA	NA	Unchecked	Unchecked	Unchecked	Unchecked	Unchecked	Unchecked	Unchecked	Unchecked	NA	Unchecked	Unchecked	Unchecked	Unchecked	Unchecked	Unchecked	Unchecked	Unchecked	Unchecked	Unchecked	Unchecked	Checked	Unchecked	Unchecked	Unchecked	104	36	98	110	NA
Male	10-12 years	29/11/2014	NA	Not Indicated	NA	08:00:00	Right foot	Unchecked	Unchecked	Unchecked	Unchecked	Unchecked	Yes	No	No	No	0	Yes	29/11/2014	18:00:00	Unchecked	Unchecked	Unchecked	Unchecked	Unchecked	Unchecked	Unchecked	Unchecked	2 doses	Checked	Unchecked	Unchecked	Unchecked	Unchecked	Checked	Unchecked	Unchecked	Unchecked	Unchecked	Checked	Checked	Unchecked	Unchecked	Unchecked	145	28	98	97	71
Female	0-5 years	08/12/2014	22:50:00	NA	08/12/2014	19:30:00	Not indicated	Unchecked	Unchecked	Checked	Unchecked	Unchecked	Yes	No	No	No	0	No	NA	NA	Unchecked	Unchecked	Unchecked	Unchecked	Unchecked	Unchecked	Unchecked	Unchecked	NA	Unchecked	Unchecked	Unchecked	Unchecked	Unchecked	Unchecked	Unchecked	Unchecked	Unchecked	Unchecked	Unchecked	Unchecked	Unchecked	Unchecked	Unchecked	134	25	100	123	83
Female	0-5 years	10/12/2014	10:55:00	Inside home	09/12/2014	19:30:00	Right foot	Unchecked	Unchecked	Unchecked	Unchecked	Unchecked	Yes	No	Yes	No	0	No	NA	NA	Unchecked	Unchecked	Unchecked	Unchecked	Unchecked	Unchecked	Unchecked	Unchecked	NA	Unchecked	Unchecked	Unchecked	Unchecked	Unchecked	Unchecked	Unchecked	Unchecked	Unchecked	Unchecked	Checked	Checked	Unchecked	Unchecked	Unchecked	120	35	98	100	62
Female	0-5 years	25/12/2014	NA	NA	NA	NA	NA	NA	NA	NA	NA	NA	NA	NA	NA	NA	0	NA	NA	NA	NA	NA	NA	NA	NA	NA	NA	NA	NA	NA	NA	NA	NA	NA	NA	NA	NA	NA	NA	NA	NA	NA	NA	NA	192	28	99	NA	NA
Female	10-12 years	08/01/2015	NA	NA	NA	NA	NA	NA	NA	NA	NA	NA	NA	NA	NA	NA	0	NA	NA	NA	NA	NA	NA	NA	NA	NA	NA	NA	NA	NA	NA	NA	NA	NA	NA	NA	NA	NA	NA	NA	NA	NA	NA	NA	114	16	99	NA	NA
Female	6-9 years	09/01/2015	16:35:00	Outside home compound	NA	NA	Not indicated	Unchecked	Unchecked	Unchecked	Unchecked	Unchecked	Yes	No	No	No	0	No	NA	NA	Unchecked	Unchecked	Unchecked	Unchecked	Unchecked	Unchecked	Unchecked	Unchecked	NA	Unchecked	Unchecked	Unchecked	Unchecked	Unchecked	Unchecked	Unchecked	Unchecked	Unchecked	Unchecked	Unchecked	Unchecked	Unchecked	Unchecked	Unchecked	146	30	100	121	NA
Female	6-9 years	15/01/2015	NA	NA	NA	NA	NA	NA	NA	NA	NA	NA	NA	NA	NA	NA	0	NA	NA	NA	NA	NA	NA	NA	NA	NA	NA	NA	NA	NA	NA	NA	NA	NA	NA	NA	NA	NA	NA	NA	NA	NA	NA	NA	127	30	98	NA	NA
Male	10-12 years	03/02/2015	11:20:00	Not Indicated	03/02/2015	07:00:00	Left foot	Unchecked	Unchecked	Unchecked	Unchecked	Unchecked	Yes	No	No	No	0	No	NA	NA	Unchecked	Unchecked	Unchecked	Unchecked	Unchecked	Unchecked	Unchecked	Unchecked	NA	Unchecked	Unchecked	Unchecked	Unchecked	Unchecked	Unchecked	Unchecked	Unchecked	Unchecked	Unchecked	Checked	Checked	Unchecked	Unchecked	Unchecked	96	36	100	106	58
Female	0-5 years	28/02/2015	17:05:00	Not Indicated	NA	NA	Right leg	Unchecked	Unchecked	Unchecked	Unchecked	Unchecked	No	No	No	No	0	No	NA	NA	Unchecked	Unchecked	Unchecked	Unchecked	Unchecked	Unchecked	Unchecked	Unchecked	NA	Unchecked	Unchecked	Unchecked	Unchecked	Unchecked	Unchecked	Unchecked	Unchecked	Unchecked	Unchecked	Unchecked	Unchecked	Unchecked	Unchecked	Unchecked	157	35	100	83	62
Male	10-12 years	29/03/2015	00:30:00	Hunting for mice in burrows	28/03/2015	23:30:00	Not indicated	Unchecked	Unchecked	Unchecked	Unchecked	Unchecked	Yes	No	No	No	0	No	NA	NA	Unchecked	Unchecked	Unchecked	Unchecked	Unchecked	Unchecked	Unchecked	Unchecked	NA	Unchecked	Unchecked	Unchecked	Unchecked	Unchecked	Unchecked	Unchecked	Unchecked	Unchecked	Unchecked	Unchecked	Unchecked	Unchecked	Unchecked	Unchecked	82	30	100	129	89
Female	6-9 years	12/04/2015	12:22:00	Outside home compound	11/04/2015	NA	Not indicated	Unchecked	Unchecked	Checked	Unchecked	Unchecked	Yes	No	No	No	0	No	NA	NA	Unchecked	Unchecked	Unchecked	Unchecked	Unchecked	Unchecked	Unchecked	Unchecked	NA	Unchecked	Unchecked	Unchecked	Unchecked	Unchecked	Unchecked	Unchecked	Unchecked	Unchecked	Unchecked	Unchecked	Checked	Unchecked	Unchecked	Unchecked	124	22	100	119	83
Male	6-9 years	19/04/2015	20:15:00	Outside home compound	19/04/2015	17:00:00	Left foot	Unchecked	Unchecked	Unchecked	Unchecked	Unchecked	Yes	No	No	No	0	No	NA	NA	Unchecked	Unchecked	Unchecked	Unchecked	Unchecked	Unchecked	Unchecked	Unchecked	NA	Unchecked	Unchecked	Unchecked	Unchecked	Unchecked	Unchecked	Unchecked	Unchecked	Unchecked	Unchecked	Checked	Checked	Unchecked	Unchecked	Unchecked	84	48	100	102	69
Male	10-12 years	20/04/2015	NA	NA	NA	NA	NA	NA	NA	NA	NA	NA	NA	NA	NA	NA	0	NA	NA	NA	NA	NA	NA	NA	NA	NA	NA	NA	NA	NA	NA	NA	NA	NA	NA	NA	NA	NA	NA	NA	NA	NA	NA	NA	102	24	99	NA	NA
Female	6-9 years	21/04/2015	NA	NA	NA	NA	NA	NA	NA	NA	NA	NA	NA	NA	NA	NA	0	NA	NA	NA	NA	NA	NA	NA	NA	NA	NA	NA	NA	NA	NA	NA	NA	NA	NA	NA	NA	NA	NA	NA	NA	NA	NA	NA	138	28	98	NA	NA
Female	6-9 years	23/04/2015	NA	NA	NA	NA	NA	NA	NA	NA	NA	NA	NA	NA	NA	NA	0	NA	NA	NA	NA	NA	NA	NA	NA	NA	NA	NA	NA	NA	NA	NA	NA	NA	NA	NA	NA	NA	NA	NA	NA	NA	NA	NA	83	24	99	NA	NA
Female	6-9 years	10/05/2015	10:10:00	Not Indicated	09/05/2015	02:00:00	Left foot	Unchecked	Unchecked	Unchecked	Unchecked	Unchecked	Yes	No	No	No	0	No	NA	NA	Unchecked	Unchecked	Unchecked	Unchecked	Unchecked	Unchecked	Unchecked	Unchecked	NA	Unchecked	Unchecked	Unchecked	Unchecked	Unchecked	Unchecked	Unchecked	Unchecked	Unchecked	Unchecked	Unchecked	Checked	Unchecked	Unchecked	Unchecked	126	32	100	100	73
Female	6-9 years	20/05/2015	20:25:00	Not Indicated	20/05/2015	19:34:00	Right leg	Unchecked	Unchecked	Unchecked	Unchecked	Unchecked	Yes	NA	NA	NA	0	No	NA	NA	Unchecked	Unchecked	Unchecked	Unchecked	Unchecked	Unchecked	Unchecked	Unchecked	NA	Unchecked	Unchecked	Unchecked	Unchecked	Unchecked	Unchecked	Unchecked	Unchecked	Unchecked	Unchecked	Unchecked	Unchecked	Unchecked	Unchecked	Unchecked	128	28	100	105	NA
Male	0-5 years	26/05/2015	NA	NA	NA	NA	NA	NA	NA	NA	NA	NA	NA	NA	NA	NA	0	NA	NA	NA	NA	NA	NA	NA	NA	NA	NA	NA	NA	NA	NA	NA	NA	NA	NA	NA	NA	NA	NA	NA	NA	NA	NA	NA	137	31	99	NA	NA
Male	0-5 years	01/06/2015	11:50:00	Inside home	01/06/2015	03:00:00	Left foot	Unchecked	Unchecked	Unchecked	Unchecked	Unchecked	Yes	Yes	Yes	No	0	Yes	01/06/2015	12:20:00	Checked	Checked	Unchecked	Unchecked	Unchecked	Unchecked	Unchecked	Unchecked	Single dose	Unchecked	Unchecked	Unchecked	Unchecked	Unchecked	Unchecked	Unchecked	Unchecked	Unchecked	Unchecked	Checked	Checked	Unchecked	Unchecked	Unchecked	138	36	99	127	88
Male	6-9 years	04/06/2015	10:30:00	Outside home compound	01/06/2015	NA	Not indicated	Unchecked	Unchecked	Unchecked	Unchecked	Unchecked	Yes	No	No	No	0	Yes	NA	NA	Unchecked	Unchecked	Unchecked	Unchecked	Unchecked	Unchecked	Unchecked	Unchecked	NA	Unchecked	Unchecked	Unchecked	Unchecked	Unchecked	Unchecked	Unchecked	Unchecked	Unchecked	Unchecked	Checked	Checked	Unchecked	Unchecked	Unchecked	110	34	98	104	77
Female	0-5 years	08/06/2015	19:34:00	Outside home compound	08/06/2015	10:00:00	Left hand	Unchecked	Unchecked	Unchecked	Unchecked	Unchecked	Yes	Yes	No	No	0	Yes	09/06/2015	02:00:00	Checked	Unchecked	Checked	Unchecked	Unchecked	Unchecked	Unchecked	Unchecked	2 doses	Unchecked	Unchecked	Unchecked	Unchecked	Unchecked	Unchecked	Unchecked	Unchecked	Unchecked	Unchecked	Unchecked	Unchecked	Unchecked	Unchecked	Unchecked	84	22	99	96	65
Female	10-12 years	18/06/2015	15:30:00	Outside home compound	17/06/2015	19:00:00	Left foot	Unchecked	Unchecked	Unchecked	Unchecked	Unchecked	Yes	No	No	No	0	Yes	NA	NA	Unchecked	Unchecked	Unchecked	Unchecked	Unchecked	Unchecked	Unchecked	Unchecked	NA	Unchecked	Unchecked	Unchecked	Unchecked	Unchecked	Unchecked	Unchecked	Unchecked	Unchecked	Unchecked	Unchecked	Checked	Unchecked	Unchecked	Unchecked	137	26	100	NA	NA
Female	6-9 years	19/06/2015	17:45:00	Not Indicated	NA	NA	Not indicated	Unchecked	Unchecked	Unchecked	Unchecked	Unchecked	Yes	No	No	No	0	No	NA	NA	Unchecked	Unchecked	Unchecked	Unchecked	Unchecked	Unchecked	Unchecked	Unchecked	NA	Unchecked	Unchecked	Unchecked	Unchecked	Unchecked	Unchecked	Unchecked	Unchecked	Unchecked	Unchecked	Unchecked	Unchecked	Unchecked	Unchecked	Unchecked	192	25	98	87	NA
Male	6-9 years	30/06/2015	21:00:00	NA	30/06/2015	19:15:00	Right leg	Unchecked	Unchecked	Unchecked	Unchecked	Unchecked	NA	NA	NA	NA	0	NA	NA	NA	Unchecked	Unchecked	Unchecked	Unchecked	Unchecked	Unchecked	Unchecked	Unchecked	NA	Unchecked	Unchecked	Unchecked	Unchecked	Unchecked	Unchecked	Unchecked	Unchecked	Unchecked	Unchecked	Unchecked	Unchecked	Unchecked	Unchecked	Unchecked	111	28	100	132	92
Female	6-9 years	02/08/2015	NA	NA	NA	NA	NA	NA	NA	NA	NA	NA	NA	NA	NA	NA	0	NA	NA	NA	NA	NA	NA	NA	NA	NA	NA	NA	NA	NA	NA	NA	NA	NA	NA	NA	NA	NA	NA	NA	NA	NA	NA	NA	97	22	97	NA	NA
Male	6-9 years	16/08/2015	21:40:00	Not Indicated	16/08/2015	20:00:00	Not indicated	Checked	Unchecked	Unchecked	Unchecked	Unchecked	Yes	No	No	No	0	No	NA	NA	Unchecked	Unchecked	Unchecked	Unchecked	Unchecked	Unchecked	Unchecked	Unchecked	NA	Unchecked	Unchecked	Unchecked	Unchecked	Unchecked	Unchecked	Unchecked	Unchecked	Unchecked	Unchecked	Unchecked	Unchecked	Unchecked	Unchecked	Unchecked	94	28	100	92	54
Male	6-9 years	19/08/2015	00:45:00	Outside home compound	18/08/2015	12:00:00	Left hand	Unchecked	Unchecked	Unchecked	Unchecked	Unchecked	Yes	No	Yes	No	0	Yes	NA	NA	Unchecked	Unchecked	Unchecked	Unchecked	Unchecked	Unchecked	Unchecked	Unchecked	NA	Unchecked	Unchecked	Unchecked	Unchecked	Unchecked	Unchecked	Unchecked	Unchecked	Unchecked	Unchecked	Checked	Checked	Unchecked	Unchecked	Unchecked	94	40	99	117	77
Female	0-5 years	21/08/2015	07:10:00	Inside home	20/08/2015	NA	Left leg	Unchecked	Unchecked	Unchecked	Unchecked	Unchecked	No	No	No	No	0	No	NA	NA	Unchecked	Unchecked	Unchecked	Unchecked	Unchecked	Unchecked	Unchecked	Unchecked	NA	Unchecked	Unchecked	Unchecked	Unchecked	Unchecked	Unchecked	Unchecked	Unchecked	Unchecked	Unchecked	Unchecked	Unchecked	Unchecked	Unchecked	Unchecked	145	38	100	113	74
Female	6-9 years	22/08/2015	NA	NA	NA	NA	Right leg	Unchecked	Unchecked	Unchecked	Unchecked	Unchecked	Yes	No	No	No	0	No	NA	NA	Unchecked	Unchecked	Unchecked	Unchecked	Unchecked	Unchecked	Unchecked	Unchecked	NA	Unchecked	Unchecked	Unchecked	Unchecked	Unchecked	Unchecked	Unchecked	Unchecked	Unchecked	Unchecked	Unchecked	Unchecked	Unchecked	Unchecked	Unchecked	130	22	100	134	87
Female	10-12 years	23/08/2015	NA	NA	NA	NA	NA	NA	NA	NA	NA	NA	NA	NA	NA	NA	0	NA	NA	NA	NA	NA	NA	NA	NA	NA	NA	NA	NA	NA	NA	NA	NA	NA	NA	NA	NA	NA	NA	NA	NA	NA	NA	NA	107	22	100	NA	NA
Male	0-5 years	28/08/2015	NA	NA	NA	NA	NA	NA	NA	Checked	NA	NA	NA	NA	NA	NA	0	NA	NA	NA	NA	NA	NA	NA	NA	NA	NA	NA	NA	NA	NA	NA	NA	NA	NA	NA	NA	NA	NA	NA	NA	NA	NA	NA	132	22	100	NA	NA
Male	10-12 years	06/09/2015	12:40:00	NA	06/09/2015	11:00:00	Left foot	Unchecked	Unchecked	Unchecked	Unchecked	Unchecked	Yes	No	No	No	0	Yes	09/09/2015	09:15:00	Unchecked	Unchecked	Unchecked	Unchecked	Unchecked	Unchecked	Unchecked	Unchecked	Single dose	Unchecked	Unchecked	Unchecked	Unchecked	Unchecked	Unchecked	Unchecked	Unchecked	Unchecked	Checked	Checked	Checked	Unchecked	Unchecked	Unchecked	92	34	100	140	94
Female	0-5 years	10/09/2015	21:15:00	Other	NA	NA	Right foot	Unchecked	Unchecked	Checked	Unchecked	Unchecked	No	No	No	No	0	No	NA	NA	Unchecked	Unchecked	Unchecked	Unchecked	Unchecked	Unchecked	Unchecked	Unchecked	NA	Unchecked	Unchecked	Unchecked	Unchecked	Unchecked	Unchecked	Unchecked	Unchecked	Unchecked	Unchecked	Unchecked	Unchecked	Unchecked	Unchecked	Unchecked	182	38	100	119	NA
Male	6-9 years	11/09/2015	10:51:00	Not Indicated	10/09/2015	NA	Right hand	Unchecked	Unchecked	Unchecked	Unchecked	Unchecked	Yes	No	No	No	0	No	NA	NA	Unchecked	Unchecked	Unchecked	Unchecked	Unchecked	Unchecked	Unchecked	Unchecked	NA	Unchecked	Unchecked	Unchecked	Unchecked	Unchecked	Unchecked	Unchecked	Unchecked	Unchecked	Unchecked	Unchecked	Checked	Unchecked	Unchecked	Unchecked	131	42	100	NA	NA
Female	10-12 years	07/10/2015	10:30:00	Inside home	07/10/2015	09:00:00	Not indicated	Unchecked	Unchecked	Unchecked	Unchecked	Unchecked	NA	NA	NA	NA	0	Yes	07/10/2015	10:45:00	Unchecked	Unchecked	Unchecked	Unchecked	Unchecked	Unchecked	Unchecked	Unchecked	2 doses	Unchecked	Unchecked	Unchecked	Unchecked	Unchecked	Unchecked	Checked	Unchecked	Unchecked	Unchecked	Checked	Checked	Unchecked	Unchecked	Unchecked	98	38	100	132	86
Male	0-5 years	12/10/2015	22:05:00	Outside home compound	12/10/2015	20:00:00	Right foot	Checked	Unchecked	Checked	Checked	Unchecked	Yes	No	No	No	0	No	NA	NA	Unchecked	Unchecked	Unchecked	Unchecked	Unchecked	Unchecked	Unchecked	Unchecked	NA	Unchecked	Unchecked	Unchecked	Unchecked	Unchecked	Unchecked	Unchecked	Unchecked	Unchecked	Unchecked	Unchecked	Unchecked	Unchecked	Unchecked	Unchecked	109	36	100	110	70
Female	0-5 years	18/10/2015	09:50:00	Outside home compound	18/10/2015	08:50:00	Left foot	Unchecked	Unchecked	Unchecked	Unchecked	Unchecked	No	No	No	No	0	No	NA	NA	Unchecked	Unchecked	Unchecked	Unchecked	Unchecked	Unchecked	Unchecked	Unchecked	NA	Unchecked	Unchecked	Unchecked	Unchecked	Unchecked	Unchecked	Unchecked	Unchecked	Unchecked	Unchecked	Unchecked	Checked	Unchecked	Unchecked	Unchecked	162	43	99	NA	NA
Female	6-9 years	18/10/2015	21:00:00	Not Indicated	18/10/2015	16:00:00	Right foot	Unchecked	Unchecked	Unchecked	Unchecked	Unchecked	No	No	No	No	0	No	NA	NA	Unchecked	Unchecked	Unchecked	Unchecked	Unchecked	Unchecked	Unchecked	Unchecked	NA	Unchecked	Unchecked	Unchecked	Unchecked	Unchecked	Unchecked	Unchecked	Unchecked	Unchecked	Unchecked	Unchecked	Unchecked	Unchecked	Unchecked	Checked	124	28	100	128	NA
Male	0-5 years	20/10/2015	23:20:00	Not Indicated	NA	NA	Left foot	Unchecked	Unchecked	Unchecked	Unchecked	Unchecked	Yes	No	No	No	0	No	NA	NA	Unchecked	Unchecked	Unchecked	Unchecked	Unchecked	Unchecked	Unchecked	Unchecked	NA	Unchecked	Unchecked	Unchecked	Unchecked	Unchecked	Unchecked	Unchecked	Unchecked	Unchecked	Unchecked	Unchecked	Unchecked	Unchecked	Unchecked	Unchecked	125	18	100	NA	NA
Female	6-9 years	08/11/2015	NA	NA	NA	NA	NA	NA	NA	NA	NA	NA	NA	NA	NA	NA	0	NA	NA	NA	NA	NA	NA	NA	NA	NA	NA	NA	NA	NA	NA	NA	NA	NA	NA	NA	NA	NA	NA	NA	NA	NA	NA	NA	201	40	95	153	109
Male	6-9 years	11/11/2015	07:30:00	Not Indicated	10/11/2015	19:00:00	Right leg	Unchecked	Unchecked	Unchecked	Unchecked	Unchecked	Yes	No	No	No	0	No	NA	NA	Unchecked	Unchecked	Unchecked	Unchecked	Unchecked	Unchecked	Unchecked	Unchecked	NA	Unchecked	Unchecked	Unchecked	Unchecked	Unchecked	Unchecked	Unchecked	Unchecked	Unchecked	Unchecked	Checked	Checked	Unchecked	Unchecked	Unchecked	104	28	99	119	77
Female	0-5 years	16/11/2015	20:30:00	Not Indicated	16/11/2015	19:30:00	Right leg	Unchecked	Unchecked	Unchecked	Unchecked	Unchecked	Yes	No	No	No	0	No	NA	NA	Unchecked	Unchecked	Unchecked	Unchecked	Unchecked	Unchecked	Unchecked	Unchecked	NA	Unchecked	Unchecked	Unchecked	Unchecked	Unchecked	Unchecked	Unchecked	Unchecked	Unchecked	Unchecked	Unchecked	Unchecked	Unchecked	Unchecked	Unchecked	155	44	99	138	97
Female	6-9 years	12/12/2015	12:50:00	Not Indicated	12/12/2015	08:00:00	Left leg	Unchecked	Unchecked	Unchecked	Unchecked	Unchecked	Yes	No	No	No	0	No	NA	NA	Unchecked	Unchecked	Unchecked	Unchecked	Unchecked	Unchecked	Unchecked	Unchecked	NA	Unchecked	Unchecked	Unchecked	Unchecked	Unchecked	Unchecked	Unchecked	Unchecked	Unchecked	Unchecked	Unchecked	Unchecked	Unchecked	Unchecked	Unchecked	87	30	100	111	73
Male	6-9 years	20/12/2015	15:00:00	Outside home compound	NA	NA	Right foot	Unchecked	Unchecked	Unchecked	Unchecked	Unchecked	Yes	No	No	No	0	No	NA	NA	Unchecked	Unchecked	Unchecked	Unchecked	Unchecked	Unchecked	Unchecked	Unchecked	NA	Unchecked	Unchecked	Unchecked	Unchecked	Unchecked	Unchecked	Unchecked	Unchecked	Unchecked	Unchecked	Unchecked	Checked	Unchecked	Unchecked	Unchecked	136	23	100	117	NA
Male	10-12 years	04/01/2016	18:40:00	Outside home compound	04/01/2016	15:00:00	Not indicated	Unchecked	Unchecked	Unchecked	Unchecked	Unchecked	Yes	No	No	No	0	No	NA	NA	Unchecked	Unchecked	Unchecked	Unchecked	Unchecked	Unchecked	Unchecked	Unchecked	NA	Unchecked	Unchecked	Unchecked	Unchecked	Unchecked	Unchecked	Unchecked	Unchecked	Unchecked	Unchecked	Unchecked	Checked	Unchecked	Unchecked	Unchecked	129	32	100	104	50
Male	6-9 years	17/01/2016	14:49:00	Hunting for mice in burrows	17/01/2016	NA	Right hand	Unchecked	Unchecked	Unchecked	Unchecked	Unchecked	Yes	Yes	Yes	No	0	No	NA	NA	Unchecked	Unchecked	Unchecked	Unchecked	Unchecked	Unchecked	Unchecked	Unchecked	NA	Unchecked	Unchecked	Unchecked	Unchecked	Unchecked	Unchecked	Unchecked	Unchecked	Unchecked	Unchecked	Checked	Checked	Unchecked	Unchecked	Unchecked	88	26	99	97	83
Male	0-5 years	28/01/2016	21:00:00	Not Indicated	28/01/2016	17:34:00	Not indicated	Unchecked	Unchecked	Unchecked	Unchecked	Unchecked	Yes	No	No	No	0	No	NA	NA	Unchecked	Unchecked	Unchecked	Unchecked	Unchecked	Unchecked	Unchecked	Unchecked	NA	Unchecked	Unchecked	Unchecked	Unchecked	Unchecked	Unchecked	Unchecked	Unchecked	Unchecked	Unchecked	Unchecked	Unchecked	Unchecked	Unchecked	Unchecked	122	34	99	109	71
Female	6-9 years	23/03/2016	NA	NA	NA	NA	NA	NA	NA	NA	NA	NA	NA	NA	NA	NA	0	NA	NA	NA	NA	NA	NA	NA	NA	NA	NA	NA	NA	NA	NA	NA	NA	NA	NA	NA	NA	NA	NA	NA	NA	NA	NA	NA	110	44	98	138	93
Male	10-12 years	15/04/2016	21:10:00	Outside home compound	NA	NA	Right foot	Unchecked	Unchecked	Checked	Unchecked	Unchecked	Yes	No	No	No	0	No	NA	NA	Unchecked	Unchecked	Unchecked	Unchecked	Unchecked	Unchecked	Unchecked	Unchecked	NA	Unchecked	Unchecked	Unchecked	Unchecked	Unchecked	Unchecked	Unchecked	Unchecked	Unchecked	Unchecked	Checked	Unchecked	Checked	Unchecked	Unchecked	108	24	99	123	NA
Female	6-9 years	16/04/2016	02:15:00	Not Indicated	15/04/2016	19:00:00	Left foot	Unchecked	Unchecked	Unchecked	Unchecked	Unchecked	Yes	No	No	No	0	NA	NA	NA	Unchecked	Unchecked	Unchecked	Unchecked	Unchecked	Unchecked	Unchecked	Unchecked	NA	Unchecked	Unchecked	Unchecked	Unchecked	Unchecked	Unchecked	Unchecked	Unchecked	Unchecked	Unchecked	Unchecked	Unchecked	Unchecked	Unchecked	Unchecked	110	26	100	114	73
Male	10-12 years	16/04/2016	NA	NA	NA	NA	NA	NA	NA	NA	NA	NA	NA	NA	NA	NA	0	NA	NA	NA	NA	NA	NA	NA	NA	NA	NA	NA	NA	NA	NA	NA	NA	NA	NA	NA	NA	NA	NA	NA	NA	NA	NA	NA	91	24	100	135	86
Male	10-12 years	16/04/2016	NA	NA	NA	NA	NA	NA	NA	NA	NA	NA	NA	NA	NA	NA	0	NA	NA	NA	NA	NA	NA	NA	NA	NA	NA	NA	NA	NA	NA	NA	NA	NA	NA	NA	NA	NA	NA	NA	NA	NA	NA	NA	94	20	100	NA	NA
Female	6-9 years	24/04/2016	04:35:00	Not Indicated	NA	20:00:00	Not indicated	Unchecked	Unchecked	Checked	Unchecked	Unchecked	No	No	No	No	0	No	NA	NA	Unchecked	Unchecked	Unchecked	Unchecked	Unchecked	Unchecked	Unchecked	Unchecked	NA	Unchecked	Unchecked	Unchecked	Unchecked	Unchecked	Unchecked	Unchecked	Unchecked	Unchecked	Unchecked	Unchecked	Unchecked	Unchecked	Unchecked	Unchecked	135	28	99	119	79
Male	6-9 years	26/04/2016	NA	NA	NA	NA	NA	NA	NA	NA	NA	NA	NA	NA	NA	NA	0	NA	NA	NA	NA	NA	NA	NA	NA	NA	NA	NA	NA	NA	NA	NA	NA	NA	NA	NA	NA	NA	NA	NA	NA	NA	NA	NA	108	30	100	117	77
Male	0-5 years	03/05/2016	01:38:00	Not Indicated	NA	NA	Right leg	Unchecked	Unchecked	Unchecked	Unchecked	Unchecked	Yes	No	No	No	0	No	NA	NA	Unchecked	Unchecked	Unchecked	Unchecked	Unchecked	Unchecked	Unchecked	Unchecked	NA	Unchecked	Unchecked	Unchecked	Unchecked	Unchecked	Unchecked	Unchecked	Unchecked	Unchecked	Unchecked	Unchecked	Unchecked	Unchecked	Unchecked	Unchecked	79	29	98	98	59
Male	10-12 years	03/05/2016	21:00:00	Not Indicated	03/05/2016	NA	Not indicated	Unchecked	Unchecked	Unchecked	Unchecked	Unchecked	Yes	No	No	No	0	No	NA	NA	Unchecked	Unchecked	Unchecked	Unchecked	Unchecked	Unchecked	Unchecked	Unchecked	NA	Unchecked	Unchecked	Unchecked	Unchecked	Unchecked	Unchecked	Unchecked	Unchecked	Unchecked	Unchecked	Unchecked	Unchecked	Unchecked	Unchecked	Unchecked	125	25	100	122	77
Female	6-9 years	14/05/2016	12:00:00	Not Indicated	13/05/2016	21:00:00	Not indicated	Unchecked	Unchecked	Checked	Unchecked	Unchecked	Yes	No	No	No	0	No	NA	NA	Unchecked	Unchecked	Unchecked	Unchecked	Unchecked	Unchecked	Unchecked	Unchecked	NA	Unchecked	Unchecked	Unchecked	Unchecked	Unchecked	Unchecked	Unchecked	Unchecked	Unchecked	Unchecked	Unchecked	Checked	Unchecked	Unchecked	Unchecked	95	30	99	100	60
Female	6-9 years	17/05/2016	NA	NA	NA	NA	NA	NA	NA	NA	NA	NA	NA	NA	NA	NA	0	NA	NA	NA	NA	NA	NA	NA	NA	NA	NA	NA	NA	NA	NA	NA	NA	NA	NA	NA	NA	NA	NA	NA	NA	NA	NA	NA	161	26	100	NA	NA
Female	0-5 years	02/06/2016	NA	NA	NA	NA	NA	NA	NA	NA	NA	NA	NA	NA	NA	NA	0	NA	NA	NA	NA	NA	NA	NA	NA	NA	NA	NA	NA	NA	NA	NA	NA	NA	NA	NA	NA	NA	NA	NA	NA	NA	NA	NA	195	30	100	NA	NA
Male	0-5 years	08/06/2016	NA	NA	NA	NA	NA	NA	NA	NA	NA	NA	NA	NA	NA	NA	0	NA	NA	NA	NA	NA	NA	NA	NA	NA	NA	NA	NA	NA	NA	NA	NA	NA	NA	NA	NA	NA	NA	NA	NA	NA	NA	NA	135	28	98	NA	NA
Male	10-12 years	10/06/2016	NA	NA	NA	NA	NA	NA	NA	NA	Checked	NA	NA	NA	NA	NA	0	NA	NA	NA	NA	NA	NA	NA	NA	NA	NA	NA	NA	NA	NA	NA	NA	NA	NA	NA	NA	NA	NA	NA	NA	NA	NA	NA	100	23	100	NA	NA
Female	0-5 years	19/06/2016	NA	NA	NA	NA	NA	NA	NA	NA	NA	NA	NA	NA	NA	NA	0	NA	NA	NA	NA	NA	NA	NA	NA	NA	NA	NA	NA	NA	NA	NA	NA	NA	NA	NA	NA	NA	NA	NA	NA	NA	NA	NA	109	30	100	NA	NA
Female	6-9 years	21/06/2016	NA	NA	NA	NA	NA	NA	NA	NA	NA	NA	NA	NA	NA	NA	0	NA	NA	NA	NA	NA	NA	NA	NA	NA	NA	NA	NA	NA	NA	NA	NA	NA	NA	NA	NA	NA	NA	NA	NA	NA	NA	NA	101	20	100	NA	NA
Male	6-9 years	30/06/2016	NA	NA	NA	NA	NA	NA	NA	Checked	NA	NA	NA	NA	NA	NA	0	NA	NA	NA	NA	NA	NA	NA	NA	NA	NA	NA	NA	NA	NA	NA	NA	NA	NA	NA	NA	NA	NA	NA	NA	NA	NA	NA	107	18	100	NA	NA
Male	6-9 years	02/07/2016	12:00:00	Not Indicated	01/07/2016	20:00:00	Not indicated	Unchecked	Unchecked	Unchecked	Unchecked	Unchecked	Yes	No	No	No	0	No	NA	NA	Unchecked	Unchecked	Unchecked	Unchecked	Unchecked	Unchecked	Unchecked	Unchecked	NA	Unchecked	Unchecked	Unchecked	Unchecked	Unchecked	Unchecked	Unchecked	Unchecked	Unchecked	Unchecked	Unchecked	Checked	Unchecked	Unchecked	Unchecked	105	29	100	85	NA
Female	6-9 years	17/07/2016	15:19:00	Not Indicated	17/07/2016	12:00:00	Left leg	Unchecked	Unchecked	Checked	Unchecked	Unchecked	Yes	No	No	No	0	Yes	17/07/2016	19:25:00	Checked	Unchecked	Unchecked	Unchecked	Unchecked	Unchecked	Unchecked	Unchecked	Single dose	Unchecked	Unchecked	Unchecked	Unchecked	Unchecked	Unchecked	Unchecked	Unchecked	Unchecked	Unchecked	Unchecked	Checked	Unchecked	Unchecked	Unchecked	102	18	100	100	NA
Female	6-9 years	18/07/2016	15:50:00	Outside home compound	17/07/2016	18:00:00	Not indicated	Unchecked	Unchecked	Unchecked	Unchecked	Unchecked	Yes	No	No	No	0	No	NA	NA	Unchecked	Unchecked	Unchecked	Unchecked	Unchecked	Unchecked	Unchecked	Unchecked	NA	Unchecked	Unchecked	Unchecked	Unchecked	Unchecked	Unchecked	Unchecked	Unchecked	Unchecked	Unchecked	Unchecked	Checked	Unchecked	Unchecked	Unchecked	145	26	100	91	47
Male	10-12 years	20/07/2016	NA	NA	NA	NA	NA	NA	NA	NA	NA	NA	NA	NA	NA	NA	0	NA	NA	NA	NA	NA	NA	NA	NA	NA	NA	NA	NA	NA	NA	NA	NA	NA	NA	NA	NA	NA	NA	NA	NA	NA	NA	NA	100	28	95	NA	NA
Female	10-12 years	26/07/2016	16:30:00	While walking on a footpath	26/07/2016	13:00:00	Right foot	Unchecked	Unchecked	Unchecked	Unchecked	Unchecked	Yes	No	No	No	0	No	NA	NA	Unchecked	Unchecked	Unchecked	Unchecked	Unchecked	Unchecked	Unchecked	Unchecked	NA	Unchecked	Unchecked	Unchecked	Unchecked	Unchecked	Unchecked	Unchecked	Unchecked	Unchecked	Unchecked	Unchecked	Checked	Unchecked	Unchecked	Unchecked	113	18	NA	127	NA
Male	10-12 years	01/08/2016	21:15:00	Outside home compound	01/08/2016	18:45:00	Left foot	Unchecked	Unchecked	Unchecked	Unchecked	Unchecked	Yes	No	No	No	0	No	NA	NA	Unchecked	Unchecked	Unchecked	Unchecked	Unchecked	Unchecked	Unchecked	Unchecked	NA	Unchecked	Unchecked	Unchecked	Unchecked	Unchecked	Unchecked	Unchecked	Unchecked	Unchecked	Unchecked	Unchecked	Unchecked	Unchecked	Unchecked	Unchecked	97	24	100	122	NA
Male	10-12 years	02/08/2016	20:00:00	Not Indicated	NA	NA	Not indicated	Unchecked	Unchecked	Unchecked	Unchecked	Unchecked	No	No	No	No	0	Yes	02/08/2016	21:15:00	Unchecked	Unchecked	Unchecked	Unchecked	Unchecked	Unchecked	Unchecked	Unchecked	Single dose	Unchecked	Unchecked	Unchecked	Unchecked	Unchecked	Unchecked	Unchecked	Unchecked	Unchecked	Unchecked	Unchecked	Unchecked	Unchecked	Unchecked	Unchecked	100	24	96	119	NA
Female	6-9 years	07/08/2016	23:05:00	Inside home	07/08/2016	20:00:00	Right foot	Unchecked	Unchecked	Unchecked	Unchecked	Unchecked	Yes	No	No	No	0	No	NA	NA	Unchecked	Unchecked	Unchecked	Unchecked	Unchecked	Unchecked	Unchecked	Unchecked	NA	Unchecked	Unchecked	Unchecked	Unchecked	Unchecked	Unchecked	Unchecked	Unchecked	Unchecked	Unchecked	Unchecked	Unchecked	Unchecked	Unchecked	Unchecked	105	24	99	138	89
Male	6-9 years	18/08/2016	21:10:00	Not Indicated	NA	NA	Right leg	Unchecked	Unchecked	Unchecked	Unchecked	Unchecked	Yes	No	No	No	0	Yes	18/08/2016	22:50:00	Unchecked	Unchecked	Unchecked	Unchecked	Unchecked	Unchecked	Unchecked	Unchecked	Single dose	Checked	Unchecked	Checked	Unchecked	Checked	Checked	Unchecked	Unchecked	Unchecked	Unchecked	Unchecked	Unchecked	Unchecked	Unchecked	Unchecked	93	40	96	101	53
Male	0-5 years	26/08/2016	15:00:00	Not Indicated	26/08/2016	10:00:00	Left foot	Unchecked	Unchecked	Unchecked	Unchecked	Unchecked	Yes	No	No	No	0	No	NA	NA	Unchecked	Unchecked	Unchecked	Unchecked	Unchecked	Unchecked	Unchecked	Unchecked	NA	Unchecked	Unchecked	Unchecked	Unchecked	Unchecked	Unchecked	Unchecked	Unchecked	Unchecked	Unchecked	Unchecked	Checked	Unchecked	Unchecked	Unchecked	154	30	100	NA	NA
Female	10-12 years	27/08/2016	NA	Outside home compound	26/08/2016	23:00:00	Not indicated	Unchecked	Unchecked	Unchecked	Unchecked	Unchecked	No	No	No	No	0	No	NA	NA	Unchecked	Unchecked	Unchecked	Unchecked	Unchecked	Unchecked	Unchecked	Unchecked	NA	Unchecked	Unchecked	Unchecked	Unchecked	Unchecked	Unchecked	Unchecked	Unchecked	Unchecked	Unchecked	Unchecked	Checked	Unchecked	Unchecked	Unchecked	104	28	99	108	68
Female	10-12 years	01/09/2016	23:00:00	Inside home	NA	19:00:00	Not indicated	Unchecked	Unchecked	Unchecked	Unchecked	Unchecked	Yes	No	No	No	0	No	NA	NA	Unchecked	Unchecked	Unchecked	Unchecked	Unchecked	Unchecked	Unchecked	Unchecked	NA	Unchecked	Unchecked	Unchecked	Unchecked	Unchecked	Unchecked	Unchecked	Unchecked	Unchecked	Unchecked	Unchecked	Unchecked	Unchecked	Unchecked	Unchecked	118	28	100	132	79
Female	10-12 years	06/09/2016	22:45:00	Not Indicated	06/09/2016	20:00:00	Not indicated	Unchecked	Unchecked	Unchecked	Unchecked	Unchecked	No	No	No	No	0	No	NA	NA	Unchecked	Unchecked	Unchecked	Unchecked	Unchecked	Unchecked	Unchecked	Unchecked	NA	Unchecked	Unchecked	Unchecked	Unchecked	Unchecked	Unchecked	Unchecked	Unchecked	Unchecked	Unchecked	Unchecked	Unchecked	Unchecked	Unchecked	Unchecked	92	22	100	123	NA
Female	6-9 years	08/09/2016	14:30:00	Not Indicated	07/09/2016	19:00:00	Not indicated	Unchecked	Unchecked	Unchecked	Unchecked	Unchecked	Yes	No	No	No	0	No	NA	NA	Unchecked	Unchecked	Unchecked	Unchecked	Unchecked	Unchecked	Unchecked	Unchecked	NA	Unchecked	Unchecked	Unchecked	Unchecked	Unchecked	Unchecked	Unchecked	Unchecked	Unchecked	Unchecked	Unchecked	Checked	Unchecked	Unchecked	Unchecked	132	24	100	121	78
Female	0-5 years	15/09/2016	22:55:00	Outside home compound	15/09/2016	18:00:00	Right foot	Unchecked	Unchecked	Unchecked	Unchecked	Unchecked	Yes	No	No	No	0	No	NA	NA	Unchecked	Unchecked	Unchecked	Unchecked	Unchecked	Unchecked	Unchecked	Unchecked	NA	Unchecked	Unchecked	Unchecked	Unchecked	Unchecked	Unchecked	Unchecked	Unchecked	Unchecked	Unchecked	Unchecked	Unchecked	Unchecked	Unchecked	Checked	150	32	100	109	58
Female	10-12 years	19/09/2016	10:19:00	NA	NA	NA	NA	Unchecked	Unchecked	Unchecked	Unchecked	Unchecked	No	No	No	No	0	No	NA	NA	Unchecked	Unchecked	Unchecked	Unchecked	Unchecked	Unchecked	Unchecked	Unchecked	NA	Unchecked	Unchecked	Unchecked	Unchecked	Unchecked	Unchecked	Unchecked	Unchecked	Unchecked	Unchecked	Unchecked	Unchecked	Unchecked	Unchecked	Unchecked	95	22	100	112	78
Female	0-5 years	20/09/2016	02:40:00	Inside home	19/09/2016	19:00:00	NA	Unchecked	Unchecked	Unchecked	Unchecked	Unchecked	Yes	No	No	No	0	Yes	20/09/2016	09:20:00	Unchecked	Unchecked	Unchecked	Unchecked	Unchecked	Unchecked	Unchecked	Unchecked	Single dose	Checked	Unchecked	Checked	Unchecked	Checked	Checked	Unchecked	Unchecked	Unchecked	Unchecked	Unchecked	Checked	Unchecked	Unchecked	Unchecked	167	23	100	135	92
Male	6-9 years	29/09/2016	NA	NA	NA	NA	NA	NA	NA	NA	NA	NA	NA	NA	NA	NA	0	NA	NA	NA	NA	NA	NA	NA	NA	NA	NA	NA	NA	NA	NA	NA	NA	NA	NA	NA	NA	NA	NA	NA	NA	NA	NA	NA	98	27	100	110	65
Male	6-9 years	22/10/2016	18:00:00	Not Indicated	22/10/2016	17:00:00	Not indicated	Unchecked	Unchecked	Unchecked	Unchecked	Unchecked	Yes	No	No	No	0	Yes	23/10/2016	10:00:00	Checked	Unchecked	Unchecked	Unchecked	Unchecked	Unchecked	Unchecked	Unchecked	Single dose	Unchecked	Unchecked	Unchecked	Unchecked	Unchecked	Unchecked	Unchecked	Unchecked	Unchecked	Unchecked	Unchecked	Checked	Unchecked	Unchecked	Unchecked	116	20	100	130	92
Female	10-12 years	26/10/2016	NA	NA	NA	NA	NA	NA	NA	NA	NA	NA	NA	NA	NA	NA	0	NA	NA	NA	NA	NA	NA	NA	NA	NA	NA	NA	NA	NA	NA	NA	NA	NA	NA	NA	NA	NA	NA	NA	NA	NA	NA	NA	103	26	99	NA	NA
Female	6-9 years	27/10/2016	20:05:00	Not Indicated	27/10/2016	06:00:00	Right foot	Unchecked	Unchecked	Unchecked	Unchecked	Unchecked	Yes	No	No	No	0	No	NA	NA	Unchecked	Unchecked	Unchecked	Unchecked	Unchecked	Unchecked	Unchecked	Unchecked	NA	Unchecked	Unchecked	Unchecked	Unchecked	Unchecked	Unchecked	Unchecked	Unchecked	Unchecked	Unchecked	Unchecked	Unchecked	Unchecked	Unchecked	Unchecked	122	27	100	123	NA
Female	0-5 years	23/12/2016	22:50:00	Not Indicated	22/12/2016	20:00:00	Left hand	Unchecked	Unchecked	Unchecked	Unchecked	Unchecked	Yes	No	No	No	0	No	NA	NA	Unchecked	Unchecked	Unchecked	Unchecked	Unchecked	Unchecked	Unchecked	Unchecked	NA	Unchecked	Unchecked	Unchecked	Unchecked	Unchecked	Unchecked	Unchecked	Unchecked	Unchecked	Unchecked	Checked	Checked	Unchecked	Unchecked	Unchecked	137	27	100	109	71
Male	10-12 years	02/01/2017	NA	NA	NA	NA	NA	NA	NA	NA	NA	NA	NA	NA	NA	NA	0	NA	NA	NA	NA	NA	NA	NA	NA	NA	NA	NA	NA	NA	NA	NA	NA	NA	NA	NA	NA	NA	NA	NA	NA	NA	NA	NA	118	24	100	NA	NA
Male	6-9 years	03/01/2017	NA	NA	NA	NA	NA	NA	NA	NA	NA	NA	NA	NA	NA	NA	0	NA	NA	NA	NA	NA	NA	NA	NA	NA	NA	NA	NA	NA	NA	NA	NA	NA	NA	NA	NA	NA	NA	NA	NA	NA	NA	NA	105	40	100	111	74
Male	6-9 years	09/01/2017	NA	NA	NA	NA	NA	NA	NA	NA	NA	NA	NA	NA	NA	NA	0	NA	NA	NA	NA	NA	NA	NA	NA	NA	NA	NA	NA	NA	NA	NA	NA	NA	NA	NA	NA	NA	NA	NA	NA	NA	NA	NA	116	24	100	NA	NA
Female	10-12 years	26/01/2017	NA	NA	NA	NA	NA	NA	NA	NA	NA	NA	NA	NA	NA	NA	0	NA	NA	NA	NA	NA	NA	NA	NA	NA	NA	NA	NA	NA	NA	NA	NA	NA	NA	NA	NA	NA	NA	NA	NA	NA	NA	NA	102	26	100	NA	NA
Female	6-9 years	16/03/2017	21:00:00	Outside home compound	16/03/2017	18:00:00	Right foot	Unchecked	Unchecked	Unchecked	Unchecked	Unchecked	NA	NA	NA	NA	0	No	NA	NA	Unchecked	Unchecked	Unchecked	Unchecked	Unchecked	Unchecked	Unchecked	Unchecked	NA	Unchecked	Unchecked	Unchecked	Unchecked	Unchecked	Unchecked	Unchecked	Unchecked	Unchecked	Unchecked	Unchecked	Unchecked	Unchecked	Unchecked	Unchecked	119	24	100	127	89
Male	6-9 years	15/04/2017	14:20:00	Outside home compound	14/04/2017	22:00:00	Right foot	Unchecked	Unchecked	Unchecked	Checked	Unchecked	Yes	No	No	No	0	No	NA	NA	Unchecked	Unchecked	Unchecked	Unchecked	Unchecked	Unchecked	Unchecked	Unchecked	NA	Unchecked	Unchecked	Unchecked	Unchecked	Unchecked	Unchecked	Unchecked	Unchecked	Unchecked	Unchecked	Checked	Checked	Unchecked	Unchecked	Unchecked	123	24	100	100	65
Female	6-9 years	16/04/2017	02:49:00	While walking on a footpath	15/04/2017	07:00:00	Left foot	Unchecked	Unchecked	Checked	Unchecked	Unchecked	Yes	No	No	No	0	No	NA	NA	Unchecked	Unchecked	Unchecked	Unchecked	Unchecked	Unchecked	Unchecked	Unchecked	NA	Unchecked	Unchecked	Unchecked	Unchecked	Unchecked	Unchecked	Unchecked	Unchecked	Unchecked	Unchecked	Checked	Checked	Unchecked	Unchecked	Unchecked	106	28	100	112	73
Female	6-9 years	21/04/2017	NA	NA	NA	NA	NA	NA	NA	NA	NA	NA	NA	NA	NA	NA	0	NA	NA	NA	NA	NA	NA	NA	NA	NA	NA	NA	NA	NA	NA	NA	NA	NA	NA	NA	NA	NA	NA	NA	NA	NA	NA	NA	126	36	100	NA	NA
Male	0-5 years	09/05/2017	06:25:00	Not Indicated	NA	NA	Not indicated	Unchecked	Unchecked	Unchecked	Unchecked	Unchecked	Yes	No	No	No	0	Yes	09/05/2017	10:46:00	Unchecked	Unchecked	Unchecked	Unchecked	Unchecked	Unchecked	Unchecked	Unchecked	2 doses	Checked	Unchecked	Unchecked	Unchecked	Unchecked	Unchecked	Checked	Unchecked	Unchecked	Unchecked	Checked	Checked	Unchecked	Unchecked	Unchecked	81	39	100	104	72
Male	10-12 years	13/05/2017	13:40:00	Not Indicated	13/05/2017	05:30:00	Not indicated	Unchecked	Unchecked	Unchecked	Unchecked	Unchecked	NA	NA	NA	NA	0	No	NA	NA	Unchecked	Unchecked	Unchecked	Unchecked	Unchecked	Unchecked	Unchecked	Unchecked	NA	Unchecked	Unchecked	Unchecked	Unchecked	Unchecked	Unchecked	Unchecked	Unchecked	Unchecked	Unchecked	Checked	Checked	Unchecked	Unchecked	Unchecked	86	20	100	117	75
Female	0-5 years	18/05/2017	NA	Not Indicated	NA	NA	Not indicated	Unchecked	Unchecked	Unchecked	Unchecked	Unchecked	No	No	No	No	0	No	NA	NA	Unchecked	Unchecked	Unchecked	Unchecked	Unchecked	Unchecked	Unchecked	Unchecked	NA	Unchecked	Unchecked	Unchecked	Unchecked	Unchecked	Unchecked	Unchecked	Unchecked	Unchecked	Unchecked	Unchecked	Unchecked	Unchecked	Unchecked	Unchecked	142	24	100	NA	NA
Female	6-9 years	30/05/2017	13:50:00	Outside home compound	30/05/2017	11:00:00	Left arm	Unchecked	Unchecked	Unchecked	Unchecked	Unchecked	NA	Yes	No	No	0	No	NA	NA	Unchecked	Unchecked	Unchecked	Unchecked	Unchecked	Unchecked	Unchecked	Unchecked	NA	Unchecked	Unchecked	Unchecked	Unchecked	Unchecked	Unchecked	Unchecked	Unchecked	Unchecked	Unchecked	Unchecked	Unchecked	Unchecked	Unchecked	Unchecked	105	26	100	98	65
Male	10-12 years	03/06/2017	11:50:00	Outside home compound	02/06/2017	22:00:00	Right foot	Unchecked	Unchecked	Checked	Unchecked	Unchecked	Yes	No	No	No	0	No	NA	NA	Unchecked	Unchecked	Unchecked	Unchecked	Unchecked	Unchecked	Unchecked	Unchecked	NA	Unchecked	Unchecked	Unchecked	Unchecked	Unchecked	Unchecked	Unchecked	Unchecked	Unchecked	Unchecked	Unchecked	Unchecked	Unchecked	Unchecked	Checked	76	28	100	110	69
Female	6-9 years	17/06/2017	23:20:00	Not Indicated	NA	NA	Left leg	Unchecked	Unchecked	Unchecked	Unchecked	Unchecked	Yes	No	No	No	0	No	NA	NA	Unchecked	Unchecked	Unchecked	Unchecked	Unchecked	Unchecked	Unchecked	Unchecked	NA	Unchecked	Unchecked	Unchecked	Unchecked	Unchecked	Unchecked	Unchecked	Unchecked	Unchecked	Unchecked	Checked	Checked	Unchecked	Unchecked	Unchecked	110	38	98	104	60
Male	10-12 years	05/08/2017	23:30:00	Inside home	05/08/2017	04:00:00	Right foot	Unchecked	Unchecked	Unchecked	Unchecked	Unchecked	Yes	No	No	No	0	No	NA	NA	Unchecked	Unchecked	Unchecked	Unchecked	Unchecked	Unchecked	Unchecked	Unchecked	NA	Unchecked	Unchecked	Unchecked	Unchecked	Unchecked	Unchecked	Unchecked	Unchecked	Unchecked	Unchecked	Checked	Checked	Unchecked	Unchecked	Unchecked	110	28	99	108	68
Male	0-5 years	27/10/2017	21:55:00	Inside home	27/10/2017	20:00:00	Not indicated	Unchecked	Unchecked	Unchecked	Unchecked	Unchecked	Yes	No	No	No	0	No	NA	NA	Unchecked	Unchecked	Unchecked	Unchecked	Unchecked	Unchecked	Unchecked	Unchecked	NA	Unchecked	Unchecked	Unchecked	Unchecked	Unchecked	Unchecked	Unchecked	Unchecked	Unchecked	Unchecked	Unchecked	Unchecked	Unchecked	Unchecked	Unchecked	130	18	99	128	86
Male	6-9 years	18/11/2017	02:00:00	Outside home compound	17/11/2017	22:30:00	Left leg	Unchecked	Unchecked	Unchecked	Unchecked	Unchecked	Yes	No	No	No	0	No	NA	NA	Unchecked	Unchecked	Unchecked	Unchecked	Unchecked	Unchecked	Unchecked	Unchecked	NA	Unchecked	Unchecked	Unchecked	Unchecked	Unchecked	Unchecked	Unchecked	Unchecked	Unchecked	Unchecked	Unchecked	Unchecked	Unchecked	Unchecked	Unchecked	128	30	98	109	NA
Female	0-5 years	27/11/2017	07:30:00	Not Indicated	NA	NA	Left leg	Unchecked	Unchecked	Unchecked	Unchecked	Unchecked	No	No	No	No	0	No	NA	NA	Unchecked	Unchecked	Unchecked	Unchecked	Unchecked	Unchecked	Unchecked	Unchecked	NA	Unchecked	Unchecked	Unchecked	Unchecked	Unchecked	Unchecked	Unchecked	Unchecked	Unchecked	Unchecked	Unchecked	Unchecked	Unchecked	Unchecked	Unchecked	139	34	98	NA	NA
Female	0-5 years	01/12/2017	18:55:00	Not Indicated	30/11/2017	20:00:00	Right foot	Unchecked	Unchecked	Checked	Unchecked	Unchecked	Yes	No	No	No	0	No	NA	NA	Unchecked	Unchecked	Unchecked	Unchecked	Unchecked	Unchecked	Unchecked	Unchecked	NA	Unchecked	Unchecked	Unchecked	Unchecked	Unchecked	Unchecked	Unchecked	Unchecked	Unchecked	Unchecked	Checked	Checked	Unchecked	Unchecked	Unchecked	146	38	99	96	NA
Male	10-12 years	13/12/2017	NA	NA	NA	NA	NA	NA	NA	NA	NA	NA	NA	NA	NA	NA	0	NA	NA	NA	NA	NA	NA	NA	NA	NA	NA	NA	NA	NA	NA	NA	NA	NA	NA	NA	NA	NA	NA	NA	NA	NA	NA	NA	166	24	100	NA	NA
Male	6-9 years	16/12/2017	NA	NA	NA	NA	NA	NA	NA	NA	Checked	NA	NA	NA	NA	NA	0	NA	NA	NA	NA	NA	NA	NA	NA	NA	NA	NA	NA	NA	NA	NA	NA	NA	NA	NA	NA	NA	NA	NA	NA	NA	NA	NA	115	31	99	NA	NA
Female	0-5 years	22/12/2017	19:50:00	Outside home compound	22/12/2017	17:50:00	Right foot	Unchecked	Unchecked	Unchecked	Unchecked	Unchecked	Yes	Yes	No	No	0	Yes	24/12/2017	NA	Unchecked	Unchecked	Checked	Unchecked	Unchecked	Unchecked	Checked	Unchecked	>2 doses	Unchecked	Unchecked	Unchecked	Unchecked	Unchecked	Unchecked	Unchecked	Unchecked	Unchecked	Checked	Checked	Checked	Unchecked	Unchecked	Unchecked	121	30	98	130	86
Female	0-5 years	22/12/2017	19:50:00	Outside home compound	22/12/2017	17:50:00	Right foot	Unchecked	Unchecked	Unchecked	Unchecked	Unchecked	Yes	Yes	No	NA	0	Yes	23/12/2017	NA	Checked	Unchecked	Checked	Unchecked	Unchecked	Unchecked	Unchecked	Unchecked	Single dose	Unchecked	Unchecked	Unchecked	Unchecked	Unchecked	Unchecked	Unchecked	Unchecked	Unchecked	Checked	Checked	Checked	Unchecked	Unchecked	Unchecked	120	30	98	130	NA
Male	10-12 years	09/01/2018	20:45:00	Not Indicated	09/01/2018	13:00:00	Left foot	Unchecked	Unchecked	Unchecked	Unchecked	Unchecked	NA	NA	NA	NA	0	No	NA	NA	Unchecked	Unchecked	Unchecked	Unchecked	Unchecked	Unchecked	Unchecked	Unchecked	NA	Unchecked	Unchecked	Unchecked	Unchecked	Unchecked	Unchecked	Unchecked	Unchecked	Unchecked	Unchecked	Unchecked	Unchecked	Unchecked	Unchecked	Unchecked	85	34	98	NA	NA
Male	0-5 years	20/01/2018	16:20:00	Not Indicated	20/01/2018	10:00:00	Right foot	Unchecked	Unchecked	Unchecked	Unchecked	Unchecked	No	No	No	No	0	No	NA	NA	Unchecked	Unchecked	Unchecked	Unchecked	Unchecked	Unchecked	Unchecked	Unchecked	NA	Unchecked	Unchecked	Unchecked	Unchecked	Unchecked	Unchecked	Unchecked	Unchecked	Unchecked	Unchecked	Unchecked	Unchecked	Unchecked	Unchecked	Unchecked	101	21	99	102	NA
Female	0-5 years	18/02/2018	12:17:00	Inside home	18/02/2018	09:00:00	Left hand	Unchecked	Unchecked	Unchecked	Unchecked	Unchecked	No	No	No	No	0	No	NA	NA	Unchecked	Unchecked	Unchecked	Unchecked	Unchecked	Unchecked	Unchecked	Unchecked	NA	Unchecked	Unchecked	Unchecked	Unchecked	Unchecked	Unchecked	Unchecked	Unchecked	Unchecked	Unchecked	Unchecked	Unchecked	Unchecked	Unchecked	Unchecked	173	30	98	NA	NA
Male	0-5 years	01/04/2018	13:25:00	Inside home	01/04/2018	NA	Not indicated	Unchecked	Unchecked	Unchecked	Unchecked	Unchecked	Yes	No	No	No	0	Yes	01/04/2018	15:30:00	Checked	Unchecked	Unchecked	Unchecked	Unchecked	Unchecked	Unchecked	Unchecked	Single dose	Unchecked	Unchecked	Unchecked	Unchecked	Unchecked	Unchecked	Unchecked	Unchecked	Unchecked	Unchecked	Checked	Checked	Unchecked	Unchecked	Unchecked	128	32	100	NA	NA
Male	10-12 years	14/04/2018	NA	NA	NA	NA	NA	NA	NA	NA	NA	Checked	NA	NA	NA	NA	0	NA	NA	NA	NA	NA	NA	NA	NA	NA	NA	NA	NA	NA	NA	NA	NA	NA	NA	NA	NA	NA	NA	NA	NA	NA	NA	NA	75	28	97	NA	NA
Male	6-9 years	21/04/2018	NA	NA	NA	NA	NA	NA	NA	NA	NA	NA	NA	NA	NA	NA	0	NA	NA	NA	NA	NA	NA	NA	NA	NA	NA	NA	NA	NA	NA	NA	NA	NA	NA	NA	NA	NA	NA	NA	NA	NA	NA	NA	120	24	97	NA	NA
Female	10-12 years	13/05/2018	22:10:00	Outside home compound	13/05/2018	NA	Right foot	Unchecked	Unchecked	Checked	Unchecked	Unchecked	Yes	No	No	No	0	No	NA	NA	Unchecked	Unchecked	Unchecked	Unchecked	Unchecked	Unchecked	Unchecked	Unchecked	NA	Unchecked	Unchecked	Unchecked	Unchecked	Unchecked	Unchecked	Unchecked	Unchecked	Unchecked	Unchecked	Unchecked	Unchecked	Unchecked	Unchecked	Unchecked	106	28	100	150	NA
Female	0-5 years	16/05/2018	NA	NA	NA	NA	NA	NA	NA	NA	NA	NA	NA	NA	NA	NA	0	NA	NA	NA	NA	NA	NA	NA	NA	NA	NA	NA	NA	NA	NA	NA	NA	NA	NA	NA	NA	NA	NA	NA	NA	NA	NA	NA	138	26	98	NA	NA
Female	6-9 years	16/05/2018	23:00:00	Not Indicated	NA	NA	Left leg	Unchecked	Unchecked	Unchecked	Unchecked	Unchecked	Yes	No	No	No	0	No	NA	NA	Unchecked	Unchecked	Unchecked	Unchecked	Unchecked	Unchecked	Unchecked	Unchecked	NA	Unchecked	Unchecked	Unchecked	Unchecked	Unchecked	Unchecked	Unchecked	Unchecked	Unchecked	Unchecked	Checked	Checked	Unchecked	Unchecked	Unchecked	95	24	98	123	NA
Male	10-12 years	25/05/2018	16:45:00	Outside home compound	25/05/2018	10:00:00	Not indicated	Unchecked	Unchecked	Unchecked	Unchecked	Unchecked	NA	No	No	No	0	No	NA	NA	Unchecked	Unchecked	Unchecked	Unchecked	Unchecked	Unchecked	Unchecked	Unchecked	NA	Unchecked	Unchecked	Unchecked	Unchecked	Unchecked	Unchecked	Unchecked	Unchecked	Unchecked	Unchecked	Unchecked	Unchecked	Unchecked	Unchecked	Unchecked	136	29	99	140	NA
Male	6-9 years	17/06/2018	15:09:00	Not Indicated	NA	NA	Left foot	Unchecked	Unchecked	Checked	Checked	Unchecked	Yes	No	No	No	0	Yes	17/06/2018	15:44:00	Unchecked	Unchecked	Unchecked	Unchecked	Unchecked	Unchecked	Unchecked	Unchecked	Single dose	Unchecked	Unchecked	Unchecked	Unchecked	Unchecked	Unchecked	Unchecked	Unchecked	Unchecked	Unchecked	Unchecked	Unchecked	Unchecked	Unchecked	Unchecked	119	30	97	128	87
Female	6-9 years	20/06/2018	14:45:00	Not Indicated	NA	NA	Left leg	Unchecked	Unchecked	Unchecked	Unchecked	Unchecked	NA	NA	NA	NA	0	No	NA	NA	Unchecked	Unchecked	Unchecked	Unchecked	Unchecked	Unchecked	Unchecked	Unchecked	NA	Unchecked	Unchecked	Unchecked	Unchecked	Unchecked	Unchecked	Unchecked	Unchecked	Checked	Unchecked	Unchecked	Unchecked	Unchecked	Unchecked	Unchecked	96	25	95	102	67
Male	6-9 years	13/07/2018	21:00:00	Not Indicated	NA	NA	Right leg	Unchecked	Unchecked	Unchecked	Unchecked	Unchecked	Yes	No	No	No	0	No	NA	NA	Unchecked	Unchecked	Unchecked	Unchecked	Unchecked	Unchecked	Unchecked	Unchecked	NA	Unchecked	Unchecked	Unchecked	Unchecked	Unchecked	Unchecked	Unchecked	Unchecked	Unchecked	Unchecked	Unchecked	Unchecked	Unchecked	Unchecked	Unchecked	123	28	99	104	NA
Male	6-9 years	18/07/2018	NA	NA	NA	NA	NA	NA	NA	NA	NA	NA	NA	NA	NA	NA	0	NA	NA	NA	NA	NA	NA	NA	NA	NA	NA	NA	NA	NA	NA	NA	NA	NA	NA	NA	NA	NA	NA	NA	NA	NA	NA	NA	105	21	99	NA	NA
Male	6-9 years	18/07/2018	18:21:00	Not Indicated	18/07/2018	10:00:00	Not indicated	Unchecked	Unchecked	Unchecked	Unchecked	Unchecked	Yes	No	No	No	0	No	NA	NA	Unchecked	Unchecked	Unchecked	Unchecked	Unchecked	Unchecked	Unchecked	Unchecked	NA	Unchecked	Unchecked	Unchecked	Unchecked	Unchecked	Unchecked	Unchecked	Unchecked	Unchecked	Unchecked	Unchecked	Unchecked	Unchecked	Unchecked	Unchecked	105	NA	99	110	NA
Male	6-9 years	28/07/2018	NA	NA	NA	NA	NA	NA	NA	NA	NA	NA	NA	NA	NA	NA	0	NA	NA	NA	NA	NA	NA	NA	NA	NA	NA	NA	NA	NA	NA	NA	NA	NA	NA	NA	NA	NA	NA	NA	NA	NA	NA	NA	94	34	99	NA	NA
Female	6-9 years	02/08/2018	13:30:00	Not Indicated	01/08/2018	19:00:00	Right foot	Unchecked	Unchecked	Unchecked	Unchecked	Unchecked	Yes	No	No	No	0	Yes	02/08/2018	22:10:00	Checked	Unchecked	Unchecked	Unchecked	Unchecked	Unchecked	Unchecked	Unchecked	2 doses	Unchecked	Unchecked	Unchecked	Unchecked	Unchecked	Unchecked	Unchecked	Unchecked	Unchecked	Unchecked	Unchecked	Checked	Unchecked	Unchecked	Unchecked	121	20	96	111	NA
Female	10-12 years	19/08/2018	NA	NA	NA	NA	NA	NA	NA	NA	NA	NA	NA	NA	NA	NA	0	NA	NA	NA	NA	NA	NA	NA	NA	NA	NA	NA	NA	NA	NA	NA	NA	NA	NA	NA	NA	NA	NA	NA	NA	NA	NA	NA	106	24	99	NA	NA
Male	0-5 years	31/08/2018	19:05:00	At the Farm	31/08/2018	16:00:00	Right foot	Unchecked	Unchecked	Checked	Unchecked	Unchecked	Yes	No	No	No	0	No	NA	NA	Unchecked	Unchecked	Unchecked	Unchecked	Unchecked	Unchecked	Unchecked	Unchecked	NA	Unchecked	Unchecked	Unchecked	Unchecked	Unchecked	Unchecked	Unchecked	Unchecked	Unchecked	Unchecked	Unchecked	Unchecked	Unchecked	Unchecked	Unchecked	127	29	98	117	79
Female	0-5 years	21/09/2018	20:30:00	Not Indicated	NA	NA	Right leg	Unchecked	Unchecked	Unchecked	Unchecked	Unchecked	Yes	No	No	No	0	Yes	22/09/2018	04:08:00	Checked	Unchecked	Unchecked	Unchecked	Unchecked	Unchecked	Unchecked	Unchecked	Single dose	Unchecked	Unchecked	Unchecked	Unchecked	Unchecked	Unchecked	Unchecked	Unchecked	Unchecked	Unchecked	Checked	Unchecked	Unchecked	Unchecked	Checked	177	28	99	129	69
Male	0-5 years	22/09/2018	NA	Inside home	NA	NA	Right arm	Unchecked	Unchecked	Unchecked	Unchecked	Unchecked	Yes	No	No	No	0	Yes	22/09/2018	21:17:00	Checked	Unchecked	Unchecked	Unchecked	Unchecked	Unchecked	Unchecked	Unchecked	2 doses	Unchecked	Unchecked	Unchecked	Unchecked	Unchecked	Unchecked	Unchecked	Unchecked	Unchecked	Checked	Unchecked	Checked	Unchecked	Checked	Unchecked	104	30	100	118	NA
Female	6-9 years	05/10/2018	12:45:00	Not Indicated	04/10/2018	NA	Left hand	Unchecked	Unchecked	Unchecked	Unchecked	Unchecked	Yes	Yes	No	No	0	No	NA	NA	Unchecked	Unchecked	Unchecked	Unchecked	Unchecked	Unchecked	Unchecked	Unchecked	NA	Unchecked	Unchecked	Unchecked	Unchecked	Unchecked	Unchecked	Unchecked	Unchecked	Unchecked	Unchecked	Unchecked	Checked	Unchecked	Unchecked	Unchecked	129	35	99	135	92
Male	10-12 years	08/10/2018	19:40:00	Outside home compound	NA	NA	Right hand	Unchecked	Unchecked	Unchecked	Unchecked	Unchecked	Yes	No	No	No	0	Yes	09/10/2018	04:37:00	Checked	Unchecked	Unchecked	Unchecked	Unchecked	Unchecked	Unchecked	Unchecked	2 doses	Unchecked	Unchecked	Unchecked	Unchecked	Unchecked	Unchecked	Unchecked	Unchecked	Unchecked	Unchecked	Checked	Checked	Unchecked	Unchecked	Unchecked	86	22	99	NA	NA
Male	10-12 years	13/10/2018	12:10:00	Outside home compound	13/10/2018	10:00:00	Not indicated	Unchecked	Unchecked	Unchecked	Unchecked	Unchecked	Yes	No	No	No	0	NA	NA	NA	Unchecked	Unchecked	Unchecked	Unchecked	Unchecked	Unchecked	Unchecked	Unchecked	NA	Unchecked	Unchecked	Unchecked	Unchecked	Unchecked	Unchecked	Unchecked	Unchecked	Unchecked	Unchecked	Unchecked	Unchecked	Unchecked	Unchecked	Unchecked	106	28	99	160	NA
Female	6-9 years	17/10/2018	NA	NA	NA	NA	NA	NA	NA	NA	NA	NA	NA	NA	NA	NA	0	NA	NA	NA	NA	NA	NA	NA	NA	NA	NA	NA	NA	NA	NA	NA	NA	NA	NA	NA	NA	NA	NA	NA	NA	NA	NA	NA	115	36	99	NA	NA
Male	10-12 years	31/10/2018	23:30:00	Inside home	NA	NA	Not indicated	Checked	Unchecked	Checked	Unchecked	Unchecked	Yes	No	No	No	0	No	NA	NA	Unchecked	Unchecked	Unchecked	Unchecked	Unchecked	Unchecked	Unchecked	Unchecked	NA	Unchecked	Unchecked	Unchecked	Unchecked	Unchecked	Unchecked	Unchecked	Unchecked	Unchecked	Unchecked	Checked	Checked	Unchecked	Unchecked	Unchecked	81	24	98	112	NA
Male	10-12 years	07/11/2018	15:30:00	Inside home	NA	NA	Right hand	Unchecked	Unchecked	Unchecked	Unchecked	Unchecked	Yes	No	No	No	0	No	NA	NA	Unchecked	Unchecked	Unchecked	Unchecked	Unchecked	Unchecked	Unchecked	Unchecked	NA	Unchecked	Unchecked	Unchecked	Unchecked	Unchecked	Unchecked	Unchecked	Unchecked	Unchecked	Unchecked	Unchecked	Unchecked	Unchecked	Unchecked	Unchecked	87	24	99	97	NA
Female	6-9 years	15/11/2018	00:10:00	Not Indicated	14/11/2018	20:00:00	Left leg	Unchecked	Unchecked	Checked	Unchecked	Unchecked	Yes	No	No	No	0	NA	NA	NA	Unchecked	Unchecked	Unchecked	Unchecked	Unchecked	Unchecked	Unchecked	Unchecked	NA	Unchecked	Unchecked	Unchecked	Unchecked	Unchecked	Unchecked	Unchecked	Unchecked	Unchecked	Unchecked	Unchecked	Unchecked	Unchecked	Unchecked	Unchecked	101	32	100	120	NA
Male	6-9 years	16/11/2018	19:50:00	Not Indicated	16/11/2018	19:30:00	Left foot	Unchecked	Unchecked	Unchecked	Unchecked	Unchecked	Yes	No	No	No	0	No	NA	NA	Unchecked	Unchecked	Unchecked	Unchecked	Unchecked	Unchecked	Unchecked	Unchecked	NA	Unchecked	Unchecked	Unchecked	Unchecked	Unchecked	Unchecked	Unchecked	Unchecked	Unchecked	Unchecked	Unchecked	Unchecked	Unchecked	Unchecked	Unchecked	96	28	98	104	73
Male	10-12 years	21/11/2018	11:00:00	Not Indicated	20/11/2018	19:00:00	NA	Unchecked	Unchecked	Unchecked	Unchecked	Unchecked	Yes	No	No	No	0	No	NA	NA	Unchecked	Unchecked	Unchecked	Unchecked	Unchecked	Unchecked	Unchecked	Unchecked	NA	Unchecked	Unchecked	Unchecked	Unchecked	Unchecked	Unchecked	Unchecked	Unchecked	Unchecked	Unchecked	Unchecked	Unchecked	Unchecked	Unchecked	Unchecked	99	19	96	113	NA
Female	0-5 years	28/11/2018	NA	Not Indicated	28/11/2018	19:00:00	Left foot	Unchecked	Unchecked	Unchecked	Unchecked	Unchecked	Yes	No	No	No	0	No	NA	NA	Unchecked	Unchecked	Unchecked	Unchecked	Unchecked	Unchecked	Unchecked	Unchecked	NA	Unchecked	Unchecked	Unchecked	Unchecked	Unchecked	Unchecked	Unchecked	Unchecked	Unchecked	Unchecked	Unchecked	Unchecked	Unchecked	Unchecked	Unchecked	139	28	100	129	89
Female	6-9 years	01/12/2018	20:00:00	Not Indicated	NA	14:00:00	Not indicated	Unchecked	Unchecked	Unchecked	Unchecked	Unchecked	Yes	No	No	No	0	No	NA	NA	Unchecked	Unchecked	Unchecked	Unchecked	Unchecked	Unchecked	Unchecked	Unchecked	NA	Unchecked	Unchecked	Unchecked	Unchecked	Unchecked	Unchecked	Unchecked	Unchecked	Unchecked	Unchecked	Unchecked	Unchecked	Unchecked	Unchecked	Unchecked	127	24	98	116	76
Female	10-12 years	08/12/2018	10:30:00	Not Indicated	NA	NA	Not indicated	Unchecked	Unchecked	Unchecked	Unchecked	Unchecked	Yes	No	No	No	0	No	NA	NA	Unchecked	Unchecked	Unchecked	Unchecked	Unchecked	Unchecked	Unchecked	Unchecked	NA	Unchecked	Unchecked	Unchecked	Unchecked	Unchecked	Unchecked	Unchecked	Unchecked	Unchecked	Unchecked	Unchecked	Unchecked	Unchecked	Unchecked	Unchecked	108	28	94	101	NA
Male	10-12 years	19/12/2018	19:00:00	Outside home compound	19/12/2018	15:00:00	Left leg	Unchecked	Unchecked	Unchecked	Unchecked	Unchecked	Yes	No	No	No	0	No	NA	NA	Unchecked	Unchecked	Unchecked	Unchecked	Unchecked	Unchecked	Unchecked	Unchecked	NA	Unchecked	Unchecked	Unchecked	Unchecked	Unchecked	Unchecked	Unchecked	Unchecked	Unchecked	Unchecked	Checked	Checked	Unchecked	Unchecked	Unchecked	125	26	99	109	70
Male	6-9 years	25/12/2018	21:32:00	While walking on a footpath	25/12/2018	10:00:00	Right leg	Unchecked	Unchecked	Checked	Unchecked	Unchecked	Yes	No	No	No	0	No	NA	NA	Unchecked	Unchecked	Unchecked	Unchecked	Unchecked	Unchecked	Unchecked	Unchecked	NA	Unchecked	Unchecked	Unchecked	Unchecked	Unchecked	Unchecked	Unchecked	Unchecked	Unchecked	Unchecked	Unchecked	Unchecked	Unchecked	Unchecked	Unchecked	104	28	98	124	NA
Female	6-9 years	05/01/2019	12:27:00	Not Indicated	NA	NA	Right leg	Unchecked	Unchecked	Unchecked	Unchecked	Unchecked	Yes	No	No	No	0	No	NA	NA	Unchecked	Unchecked	Unchecked	Unchecked	Unchecked	Unchecked	Unchecked	Unchecked	NA	Unchecked	Unchecked	Unchecked	Unchecked	Unchecked	Unchecked	Unchecked	Unchecked	Unchecked	Unchecked	Unchecked	Unchecked	Unchecked	Unchecked	Unchecked	87	30	99	127	NA
Male	10-12 years	08/01/2019	00:05:00	Inside home	05/01/2019	NA	Left arm	Unchecked	Unchecked	Unchecked	Unchecked	Unchecked	Yes	No	No	No	0	No	NA	NA	Unchecked	Unchecked	Unchecked	Unchecked	Unchecked	Unchecked	Unchecked	Unchecked	NA	Unchecked	Unchecked	Unchecked	Unchecked	Unchecked	Unchecked	Unchecked	Unchecked	Unchecked	Unchecked	Checked	Checked	Unchecked	Unchecked	Unchecked	110	26	97	NA	NA
Male	6-9 years	10/01/2019	18:45:00	Not Indicated	10/01/2019	11:00:00	Not indicated	Checked	Unchecked	Checked	Unchecked	Unchecked	Yes	Yes	No	No	0	Yes	10/01/2019	20:45:00	Unchecked	Unchecked	Unchecked	Unchecked	Unchecked	Unchecked	Unchecked	Checked	Single dose	Unchecked	Unchecked	Unchecked	Unchecked	Unchecked	Unchecked	Unchecked	Unchecked	Unchecked	Unchecked	Unchecked	Unchecked	Unchecked	Unchecked	Checked	133	22	99	140	NA
Male	10-12 years	31/01/2019	00:58:00	Outside home compound	30/01/2019	20:00:00	Right leg	Unchecked	Unchecked	Unchecked	Unchecked	Unchecked	Yes	No	Yes	No	0	No	NA	NA	Unchecked	Unchecked	Unchecked	Unchecked	Unchecked	Unchecked	Unchecked	Unchecked	NA	Unchecked	Unchecked	Unchecked	Unchecked	Unchecked	Unchecked	Unchecked	Unchecked	Unchecked	Unchecked	Unchecked	Unchecked	Unchecked	Unchecked	Unchecked	100	33	98	NA	NA
Female	10-12 years	01/02/2019	21:38:00	Outside home compound	01/02/2019	19:00:00	Left foot	Unchecked	Unchecked	Unchecked	Unchecked	Unchecked	No	No	No	No	0	No	NA	NA	Unchecked	Unchecked	Unchecked	Unchecked	Unchecked	Unchecked	Unchecked	Unchecked	NA	Unchecked	Unchecked	Unchecked	Unchecked	Unchecked	Unchecked	Unchecked	Unchecked	Unchecked	Unchecked	Unchecked	Unchecked	Unchecked	Unchecked	Unchecked	130	24	100	94	NA
Female	10-12 years	02/02/2019	10:48:00	Outside home compound	02/02/2019	08:00:00	Not indicated	Checked	Unchecked	Unchecked	Checked	Checked	Yes	No	No	No	0	Yes	02/02/2019	11:38:00	Unchecked	Unchecked	Unchecked	Unchecked	Unchecked	Unchecked	Unchecked	Unchecked	>2 doses	Checked	Unchecked	Unchecked	Unchecked	Unchecked	Unchecked	Unchecked	Unchecked	Unchecked	Unchecked	Unchecked	Unchecked	Unchecked	Unchecked	Unchecked	145	48	97	117	70
Male	6-9 years	09/02/2019	02:04:00	At school	08/02/2019	20:00:00	Right foot	Checked	Unchecked	Checked	Unchecked	Unchecked	No	No	No	No	0	No	NA	NA	Unchecked	Unchecked	Unchecked	Unchecked	Unchecked	Unchecked	Unchecked	Unchecked	NA	Unchecked	Unchecked	Unchecked	Unchecked	Unchecked	Unchecked	Unchecked	Unchecked	Unchecked	Unchecked	Unchecked	Checked	Unchecked	Unchecked	Unchecked	92	24	95	109	77
Male	6-9 years	21/03/2019	NA	Not Indicated	20/03/2019	20:00:00	Right arm	Unchecked	Unchecked	Unchecked	Unchecked	Unchecked	Yes	No	No	No	0	No	NA	NA	Unchecked	Unchecked	Unchecked	Unchecked	Unchecked	Unchecked	Unchecked	Unchecked	NA	Unchecked	Unchecked	Unchecked	Unchecked	Unchecked	Unchecked	Unchecked	Unchecked	Unchecked	Unchecked	Unchecked	Unchecked	Unchecked	Unchecked	Unchecked	125	20	98	NA	NA
Male	6-9 years	25/04/2019	14:00:00	Outside home compound	25/04/2019	13:30:00	Left leg	Unchecked	Unchecked	Unchecked	Unchecked	Unchecked	Yes	No	No	No	0	Yes	25/04/2019	14:22:00	Unchecked	Unchecked	Unchecked	Unchecked	Checked	Unchecked	Unchecked	Unchecked	>2 doses	Unchecked	Unchecked	Unchecked	Unchecked	Unchecked	Unchecked	Unchecked	Unchecked	Unchecked	Checked	Checked	Checked	Unchecked	Unchecked	Unchecked	128	34	97	127	93
Female	6-9 years	29/04/2019	14:02:00	Outside home compound	28/04/2019	NA	Right leg	Unchecked	Unchecked	Unchecked	Unchecked	Unchecked	Yes	No	No	No	0	No	NA	NA	Unchecked	Unchecked	Unchecked	Unchecked	Unchecked	Unchecked	Unchecked	Unchecked	NA	Unchecked	Unchecked	Unchecked	Unchecked	Unchecked	Unchecked	Unchecked	Unchecked	Unchecked	Unchecked	Checked	Checked	Unchecked	Unchecked	Unchecked	122	21	97	NA	NA
Male	0-5 years	04/05/2019	13:03:00	Not Indicated	03/05/2019	20:00:00	Left leg	Unchecked	Unchecked	Unchecked	Unchecked	Unchecked	Yes	No	No	No	0	No	NA	NA	Unchecked	Unchecked	Unchecked	Unchecked	Unchecked	Unchecked	Unchecked	Unchecked	NA	Unchecked	Unchecked	Unchecked	Unchecked	Unchecked	Unchecked	Unchecked	Unchecked	Unchecked	Unchecked	Unchecked	Unchecked	Unchecked	Unchecked	Unchecked	139	42	99	117	77
Male	6-9 years	05/05/2019	21:55:00	Outside home compound	05/05/2019	20:00:00	Left foot	Unchecked	Unchecked	Unchecked	Unchecked	Unchecked	Yes	No	No	No	0	No	NA	NA	Unchecked	Unchecked	Unchecked	Unchecked	Unchecked	Unchecked	Unchecked	Unchecked	NA	Unchecked	Unchecked	Unchecked	Unchecked	Unchecked	Unchecked	Unchecked	Unchecked	Unchecked	Unchecked	Unchecked	Unchecked	Unchecked	Unchecked	Unchecked	96	25	99	NA	NA
Female	6-9 years	06/05/2019	13:00:00	Not Indicated	06/05/2019	06:00:00	NA	Unchecked	Unchecked	Unchecked	Checked	Unchecked	Yes	No	No	No	0	No	NA	NA	Unchecked	Unchecked	Unchecked	Unchecked	Unchecked	Unchecked	Unchecked	Unchecked	NA	Unchecked	Unchecked	Unchecked	Unchecked	Unchecked	Unchecked	Unchecked	Unchecked	Unchecked	Unchecked	Checked	Checked	Unchecked	Unchecked	Unchecked	101	28	98	97	65
Female	0-5 years	17/05/2019	00:57:00	Outside home compound	NA	NA	Right foot	Unchecked	Unchecked	Unchecked	Unchecked	Unchecked	Yes	Yes	No	No	0	Yes	17/05/2019	02:42:00	Checked	Unchecked	Unchecked	Unchecked	Unchecked	Unchecked	Unchecked	Unchecked	Single dose	Unchecked	Unchecked	Unchecked	Unchecked	Unchecked	Unchecked	Unchecked	Unchecked	Unchecked	Checked	Checked	Checked	Unchecked	Unchecked	Unchecked	108	32	98	139	98
Male	0-5 years	24/05/2019	15:00:00	Not Indicated	23/05/2019	NA	NA	Unchecked	Unchecked	Unchecked	Unchecked	Unchecked	Yes	No	No	No	0	Yes	27/05/2019	NA	Checked	Unchecked	Unchecked	Unchecked	Unchecked	Unchecked	Unchecked	Unchecked	Single dose	Unchecked	Unchecked	Unchecked	Unchecked	Unchecked	Unchecked	Unchecked	Unchecked	Checked	Checked	Checked	Checked	Unchecked	Unchecked	Unchecked	161	24	91	117	64
Male	10-12 years	05/06/2019	12:35:00	While walking on a footpath	04/06/2019	NA	Right leg	Unchecked	Unchecked	Unchecked	Unchecked	Unchecked	Yes	No	No	No	0	No	NA	NA	Unchecked	Unchecked	Unchecked	Unchecked	Unchecked	Unchecked	Unchecked	Unchecked	NA	Unchecked	Unchecked	Unchecked	Unchecked	Unchecked	Unchecked	Unchecked	Unchecked	Unchecked	Unchecked	Unchecked	Unchecked	Unchecked	Unchecked	Unchecked	121	19	99	109	NA
Male	0-5 years	11/06/2019	18:37:00	At the Farm	11/06/2019	NA	Other	Unchecked	Unchecked	Unchecked	Unchecked	Unchecked	Yes	No	Yes	No	0	No	NA	NA	Unchecked	Unchecked	Unchecked	Unchecked	Unchecked	Unchecked	Unchecked	Unchecked	NA	Unchecked	Unchecked	Unchecked	Unchecked	Unchecked	Unchecked	Unchecked	Unchecked	Unchecked	Unchecked	Unchecked	Checked	Unchecked	Unchecked	Unchecked	132	30	98	NA	NA
Male	0-5 years	13/06/2019	21:06:00	Outside home compound	NA	NA	Right leg	Unchecked	Unchecked	Unchecked	Unchecked	Unchecked	Yes	No	No	No	0	Yes	14/06/2019	08:20:00	Checked	Unchecked	Unchecked	Unchecked	Unchecked	Unchecked	Unchecked	Unchecked	2 doses	Unchecked	Unchecked	Unchecked	Unchecked	Unchecked	Unchecked	Unchecked	Unchecked	Unchecked	Unchecked	Unchecked	Unchecked	Unchecked	Unchecked	Unchecked	155	28	100	100	NA
Male	0-5 years	20/06/2019	20:37:00	Inside home	20/06/2019	20:00:00	Left hand	Unchecked	Unchecked	Unchecked	Unchecked	Unchecked	No	No	No	No	0	No	NA	NA	Unchecked	Unchecked	Unchecked	Unchecked	Unchecked	Unchecked	Unchecked	Unchecked	NA	Unchecked	Unchecked	Unchecked	Unchecked	Unchecked	Unchecked	Unchecked	Unchecked	Unchecked	Unchecked	Unchecked	Unchecked	Unchecked	Unchecked	Unchecked	107	20	98	130	NA
Female	10-12 years	21/06/2019	14:47:00	At school	20/06/2019	20:00:00	Left leg	Unchecked	Unchecked	Unchecked	Unchecked	Unchecked	Yes	No	No	No	0	No	NA	NA	Unchecked	Unchecked	Unchecked	Unchecked	Unchecked	Unchecked	Unchecked	Unchecked	NA	Unchecked	Unchecked	Unchecked	Unchecked	Unchecked	Unchecked	Unchecked	Unchecked	Unchecked	Unchecked	Unchecked	Unchecked	Unchecked	Unchecked	Unchecked	94	22	99	NA	NA
Female	10-12 years	03/07/2019	00:28:00	Inside home	02/07/2019	NA	Right hand	Unchecked	Unchecked	Unchecked	Unchecked	Unchecked	Yes	No	No	No	0	No	NA	NA	Unchecked	Unchecked	Unchecked	Unchecked	Unchecked	Unchecked	Unchecked	Unchecked	NA	Unchecked	Unchecked	Unchecked	Unchecked	Unchecked	Unchecked	Unchecked	Unchecked	Unchecked	Unchecked	Unchecked	Checked	Unchecked	Unchecked	Unchecked	65	20	99	NA	NA
Female	0-5 years	10/07/2019	15:00:00	Outside home compound	10/07/2019	11:40:00	Left foot	Unchecked	Unchecked	Unchecked	Unchecked	Unchecked	Yes	Yes	No	No	0	No	NA	NA	Unchecked	Unchecked	Unchecked	Unchecked	Unchecked	Unchecked	Unchecked	Unchecked	NA	Unchecked	Unchecked	Unchecked	Unchecked	Unchecked	Unchecked	Unchecked	Unchecked	Unchecked	Unchecked	Unchecked	Unchecked	Unchecked	Unchecked	Unchecked	122	28	99	95	NA
Female	10-12 years	20/07/2019	22:57:00	NA	20/07/2019	22:00:00	Right foot	Unchecked	Unchecked	Unchecked	Unchecked	Unchecked	Yes	No	No	No	0	NA	NA	NA	Unchecked	Unchecked	Unchecked	Unchecked	Unchecked	Unchecked	Unchecked	Unchecked	NA	Unchecked	Unchecked	Unchecked	Unchecked	Unchecked	Unchecked	Unchecked	Unchecked	Unchecked	Unchecked	Unchecked	Unchecked	Unchecked	Unchecked	Unchecked	87	26	99	140	NA
Female	10-12 years	27/07/2019	11:36:00	Outside home compound	26/07/2019	19:00:00	Not indicated	Unchecked	Unchecked	Unchecked	Unchecked	Unchecked	No	No	No	No	0	No	NA	NA	Unchecked	Unchecked	Unchecked	Unchecked	Unchecked	Unchecked	Unchecked	Unchecked	NA	Unchecked	Unchecked	Unchecked	Unchecked	Unchecked	Unchecked	Unchecked	Unchecked	Unchecked	Checked	Unchecked	Checked	Unchecked	Unchecked	Unchecked	122	28	98	116	NA
Female	10-12 years	28/07/2019	19:43:00	Not Indicated	NA	18:00:00	Right foot	Unchecked	Unchecked	Unchecked	Checked	Unchecked	Yes	No	No	No	0	Yes	29/07/2019	01:10:00	Unchecked	Checked	Unchecked	Unchecked	Unchecked	Unchecked	Unchecked	Unchecked	NA	Unchecked	Unchecked	Unchecked	Unchecked	Unchecked	Unchecked	Unchecked	Unchecked	Unchecked	Unchecked	Unchecked	Unchecked	Unchecked	Unchecked	Unchecked	98	28	99	121	NA
Female	6-9 years	29/07/2019	00:11:00	Not Indicated	28/07/2019	18:00:00	Right leg	Unchecked	Unchecked	Unchecked	Unchecked	Unchecked	Yes	No	No	No	0	Yes	29/07/2019	01:00:00	Unchecked	Unchecked	Unchecked	Unchecked	Unchecked	Unchecked	Unchecked	Unchecked	Single dose	Unchecked	Unchecked	Checked	Unchecked	Checked	Checked	Unchecked	Unchecked	Unchecked	Unchecked	Unchecked	Unchecked	Unchecked	Unchecked	Unchecked	107	28	100	129	83
Female	10-12 years	30/07/2019	NA	NA	NA	NA	NA	NA	NA	NA	NA	NA	NA	NA	NA	NA	1	NA	NA	NA	NA	NA	NA	NA	NA	NA	NA	NA	NA	NA	NA	NA	NA	NA	NA	NA	NA	NA	NA	NA	NA	NA	NA	NA	66	20	89	NA	NA
Male	0-5 years	06/08/2019	12:09:00	At the Farm	05/08/2019	NA	Right leg	Unchecked	Unchecked	Unchecked	Checked	Unchecked	Yes	No	No	No	0	Yes	NA	NA	Unchecked	Unchecked	Unchecked	Unchecked	Unchecked	Unchecked	Unchecked	Unchecked	NA	Unchecked	Unchecked	Unchecked	Unchecked	Unchecked	Unchecked	Unchecked	Unchecked	Unchecked	Checked	Unchecked	Checked	Unchecked	Unchecked	Unchecked	134	24	99	NA	NA
Male	0-5 years	07/08/2019	22:06:00	Not Indicated	07/08/2019	19:00:00	Right foot	Unchecked	Unchecked	Unchecked	Unchecked	Unchecked	Yes	No	No	No	0	No	NA	NA	Unchecked	Unchecked	Unchecked	Unchecked	Unchecked	Unchecked	Unchecked	Unchecked	NA	Unchecked	Unchecked	Unchecked	Unchecked	Unchecked	Unchecked	Unchecked	Unchecked	Unchecked	Unchecked	Unchecked	Unchecked	Unchecked	Unchecked	Unchecked	108	24	95	120	79
Female	0-5 years	12/08/2019	03:19:00	Inside home	11/08/2019	21:00:00	Left foot	Unchecked	Unchecked	Unchecked	Unchecked	Unchecked	Yes	No	No	No	0	Yes	12/08/2019	03:20:00	Checked	Unchecked	Unchecked	Unchecked	Unchecked	Unchecked	Unchecked	Unchecked	Single dose	Checked	Unchecked	Unchecked	Unchecked	Checked	Checked	Unchecked	Unchecked	Unchecked	Unchecked	Unchecked	Checked	Unchecked	Unchecked	Unchecked	148	32	98	102	73
Female	6-9 years	12/08/2019	NA	NA	NA	NA	NA	NA	NA	NA	NA	NA	NA	NA	NA	NA	0	NA	NA	NA	NA	NA	NA	NA	NA	NA	NA	NA	NA	NA	NA	NA	NA	NA	NA	NA	NA	NA	NA	NA	NA	NA	NA	NA	112	21	99	NA	NA
Male	10-12 years	22/08/2019	17:37:00	Outside home compound	22/08/2019	08:00:00	Right hand	Unchecked	Unchecked	Checked	Checked	Unchecked	Yes	Yes	No	No	0	Yes	22/08/2019	17:50:00	Checked	Unchecked	Checked	Unchecked	Unchecked	Unchecked	Checked	Unchecked	NA	Unchecked	Unchecked	Unchecked	Unchecked	Unchecked	Unchecked	Unchecked	Unchecked	Unchecked	Checked	Unchecked	Checked	Unchecked	Unchecked	Unchecked	112	26	99	129	NA
Male	10-12 years	24/08/2019	22:00:00	Outside home compound	NA	NA	Right leg	Unchecked	Unchecked	Unchecked	Unchecked	Unchecked	Yes	No	No	No	0	Yes	NA	NA	Unchecked	Unchecked	Unchecked	Unchecked	Unchecked	Unchecked	Unchecked	Unchecked	2 doses	Unchecked	Unchecked	Unchecked	Unchecked	Unchecked	Unchecked	Unchecked	Unchecked	Unchecked	Unchecked	Unchecked	Unchecked	Unchecked	Unchecked	Unchecked	96	23	99	115	78
Male	10-12 years	16/09/2019	01:25:00	Not Indicated	NA	NA	Left leg	Unchecked	Unchecked	Unchecked	Unchecked	Checked	Yes	No	No	No	0	No	NA	NA	Unchecked	Unchecked	Unchecked	Unchecked	Unchecked	Unchecked	Unchecked	Unchecked	NA	Unchecked	Unchecked	Unchecked	Unchecked	Unchecked	Unchecked	Unchecked	Unchecked	Unchecked	Unchecked	Unchecked	Checked	Unchecked	Unchecked	Unchecked	121	24	98	96	70
Male	6-9 years	17/09/2019	14:29:00	Outside home compound	17/09/2019	NA	Left hand	Unchecked	Unchecked	Unchecked	Unchecked	Unchecked	Yes	No	No	No	0	No	NA	NA	Unchecked	Unchecked	Unchecked	Unchecked	Unchecked	Unchecked	Unchecked	Unchecked	NA	Unchecked	Unchecked	Unchecked	Unchecked	Unchecked	Unchecked	Unchecked	Unchecked	Unchecked	Unchecked	Unchecked	Unchecked	Unchecked	Unchecked	Unchecked	120	36	99	NA	NA
Male	6-9 years	27/09/2019	21:00:00	While walking on a footpath	NA	NA	Left leg	Unchecked	Unchecked	Unchecked	Unchecked	Unchecked	Yes	No	No	No	0	No	NA	NA	Unchecked	Unchecked	Unchecked	Unchecked	Unchecked	Unchecked	Unchecked	Unchecked	NA	Unchecked	Unchecked	Unchecked	Unchecked	Unchecked	Unchecked	Unchecked	Unchecked	Unchecked	Unchecked	Unchecked	Unchecked	Unchecked	Unchecked	Unchecked	93	26	99	110	68
Female	10-12 years	01/10/2019	22:54:00	Inside home	01/10/2019	21:00:00	Left foot	Unchecked	Unchecked	Unchecked	Unchecked	Unchecked	No	No	No	No	0	No	NA	NA	Unchecked	Unchecked	Unchecked	Unchecked	Unchecked	Unchecked	Unchecked	Unchecked	NA	Unchecked	Unchecked	Unchecked	Unchecked	Unchecked	Unchecked	Unchecked	Unchecked	Unchecked	Unchecked	Unchecked	Unchecked	Unchecked	Unchecked	Unchecked	100	22	99	97	NA
Male	0-5 years	11/10/2019	16:50:00	Inside home	11/10/2019	02:00:00	Right hand	Unchecked	Unchecked	Unchecked	Unchecked	Unchecked	Yes	No	No	No	0	Yes	11/10/2019	17:40:00	Checked	Unchecked	Unchecked	Unchecked	Unchecked	Unchecked	Unchecked	Checked	2 doses	Unchecked	Unchecked	Unchecked	Unchecked	Unchecked	Unchecked	Unchecked	Unchecked	Unchecked	Checked	Checked	Checked	Checked	Unchecked	Unchecked	145	32	94	NA	NA
Female	6-9 years	11/10/2019	20:40:00	Outside home compound	11/10/2019	20:00:00	Right foot	Unchecked	Unchecked	Unchecked	Unchecked	Unchecked	Yes	No	No	No	0	No	NA	NA	Unchecked	Unchecked	Unchecked	Unchecked	Unchecked	Unchecked	Unchecked	Unchecked	NA	Unchecked	Unchecked	Unchecked	Unchecked	Unchecked	Unchecked	Unchecked	Unchecked	Unchecked	Unchecked	Unchecked	Unchecked	Unchecked	Unchecked	Unchecked	101	24	98	NA	NA
Female	10-12 years	16/10/2019	00:40:00	While walking on a footpath	15/10/2019	19:00:00	Left foot	Unchecked	Unchecked	Unchecked	Unchecked	Unchecked	Yes	No	No	No	0	No	NA	NA	Unchecked	Unchecked	Unchecked	Unchecked	Unchecked	Unchecked	Unchecked	Unchecked	NA	Unchecked	Unchecked	Unchecked	Unchecked	Unchecked	Unchecked	Unchecked	Unchecked	Checked	Unchecked	Unchecked	Checked	Unchecked	Unchecked	Unchecked	114	18	99	114	NA
Female	10-12 years	16/10/2019	14:34:00	Outside home compound	16/10/2019	NA	Left leg	Unchecked	Unchecked	Unchecked	Unchecked	Unchecked	Yes	No	No	No	0	No	NA	NA	Unchecked	Unchecked	Unchecked	Unchecked	Unchecked	Unchecked	Unchecked	Unchecked	NA	Unchecked	Unchecked	Unchecked	Unchecked	Unchecked	Unchecked	Unchecked	Unchecked	Unchecked	Unchecked	Unchecked	Unchecked	Unchecked	Unchecked	Unchecked	102	22	96	111	68
Female	6-9 years	20/10/2019	NA	NA	NA	NA	NA	NA	NA	NA	NA	NA	NA	NA	NA	NA	0	NA	NA	NA	NA	NA	NA	NA	NA	NA	NA	NA	NA	NA	NA	NA	NA	NA	NA	NA	NA	NA	NA	NA	NA	NA	NA	NA	155	24	98	NA	NA
Male	10-12 years	28/10/2019	20:25:00	Not Indicated	28/10/2019	19:00:00	Left leg	Unchecked	Unchecked	Unchecked	Checked	Unchecked	No	No	No	No	0	No	NA	NA	Unchecked	Unchecked	Unchecked	Unchecked	Unchecked	Unchecked	Unchecked	Unchecked	NA	Unchecked	Unchecked	Unchecked	Unchecked	Unchecked	Unchecked	Unchecked	Unchecked	Unchecked	Unchecked	Unchecked	Unchecked	Unchecked	Unchecked	Unchecked	89	24	94	104	75
Male	10-12 years	29/10/2019	NA	NA	NA	NA	NA	NA	NA	NA	NA	NA	NA	NA	NA	NA	0	NA	NA	NA	NA	NA	NA	NA	NA	NA	NA	NA	NA	NA	NA	NA	NA	NA	NA	NA	NA	NA	NA	NA	NA	NA	NA	NA	80	18	98	NA	NA
Female	10-12 years	29/10/2019	NA	NA	NA	NA	NA	NA	NA	Checked	NA	NA	NA	NA	NA	NA	0	NA	NA	NA	NA	NA	NA	NA	NA	NA	NA	NA	NA	NA	NA	NA	NA	NA	NA	NA	NA	NA	NA	NA	NA	NA	NA	NA	103	18	98	NA	NA
Female	0-5 years	31/10/2019	NA	NA	NA	NA	NA	NA	NA	NA	NA	NA	NA	NA	NA	NA	0	NA	NA	NA	NA	NA	NA	NA	NA	NA	NA	NA	NA	NA	NA	NA	NA	NA	NA	NA	NA	NA	NA	NA	NA	NA	NA	NA	88	22	99	NA	NA
Female	10-12 years	02/11/2019	NA	NA	NA	NA	NA	NA	NA	NA	NA	NA	NA	NA	NA	NA	0	NA	NA	NA	NA	NA	NA	NA	NA	NA	NA	NA	NA	NA	NA	NA	NA	NA	NA	NA	NA	NA	NA	NA	NA	NA	NA	NA	88	21	98	NA	NA
Male	0-5 years	02/11/2019	NA	NA	NA	NA	NA	NA	NA	Checked	NA	NA	NA	NA	NA	NA	0	NA	NA	NA	NA	NA	NA	NA	NA	NA	NA	NA	NA	NA	NA	NA	NA	NA	NA	NA	NA	NA	NA	NA	NA	NA	NA	NA	117	22	96	NA	NA
Male	6-9 years	11/11/2019	03:25:00	Inside home	11/11/2019	01:00:00	Right arm	Unchecked	Unchecked	Unchecked	Unchecked	Unchecked	No	No	No	No	0	No	NA	NA	Unchecked	Unchecked	Unchecked	Unchecked	Unchecked	Unchecked	Unchecked	Unchecked	NA	Unchecked	Unchecked	Unchecked	Unchecked	Unchecked	Unchecked	Unchecked	Unchecked	Unchecked	Unchecked	Unchecked	Unchecked	Unchecked	Unchecked	Unchecked	90	23	97	123	71
Male	6-9 years	16/11/2019	NA	NA	NA	NA	NA	NA	NA	NA	NA	NA	NA	NA	NA	NA	0	NA	NA	NA	NA	NA	NA	NA	NA	NA	NA	NA	NA	NA	NA	NA	NA	NA	NA	NA	NA	NA	NA	NA	NA	NA	NA	NA	112	32	98	NA	NA
Female	0-5 years	17/11/2019	NA	NA	NA	NA	NA	NA	NA	NA	NA	NA	NA	NA	NA	NA	0	NA	NA	NA	NA	NA	NA	NA	NA	NA	NA	NA	NA	NA	NA	NA	NA	NA	NA	NA	NA	NA	NA	NA	NA	NA	NA	NA	129	21	99	NA	NA
Male	0-5 years	21/11/2019	NA	NA	NA	NA	NA	NA	NA	NA	NA	NA	NA	NA	NA	NA	0	NA	NA	NA	NA	NA	NA	NA	NA	NA	NA	NA	NA	NA	NA	NA	NA	NA	NA	NA	NA	NA	NA	NA	NA	NA	NA	NA	117	35	98	NA	NA
Male	0-5 years	25/11/2019	20:15:00	While walking on a footpath	25/11/2019	19:00:00	Left foot	Unchecked	Unchecked	Checked	Checked	Unchecked	NA	NA	NA	NA	0	Yes	25/11/2019	23:05:00	Checked	Unchecked	Unchecked	Unchecked	Unchecked	Unchecked	Unchecked	Unchecked	2 doses	Unchecked	Unchecked	Unchecked	Unchecked	Unchecked	Unchecked	Unchecked	Unchecked	Unchecked	Unchecked	Unchecked	Unchecked	Unchecked	Unchecked	Unchecked	100	28	99	105	NA
Male	10-12 years	13/12/2019	NA	NA	NA	NA	NA	NA	NA	NA	NA	NA	NA	NA	NA	NA	0	NA	NA	NA	NA	NA	NA	NA	NA	NA	NA	NA	NA	NA	NA	NA	NA	NA	NA	NA	NA	NA	NA	NA	NA	NA	NA	NA	90	26	98	NA	NA
Female	0-5 years	15/12/2019	NA	NA	NA	NA	NA	NA	NA	Checked	NA	NA	NA	NA	NA	NA	0	NA	NA	NA	NA	NA	NA	NA	NA	NA	NA	NA	NA	NA	NA	NA	NA	NA	NA	NA	NA	NA	NA	NA	NA	NA	NA	NA	126	24	97	NA	NA
Female	10-12 years	17/12/2019	20:05:00	While walking on a footpath	17/12/2019	17:00:00	Left foot	Unchecked	Unchecked	Unchecked	Unchecked	Unchecked	Yes	No	No	No	0	No	NA	NA	Unchecked	Unchecked	Unchecked	Unchecked	Unchecked	Unchecked	Unchecked	Unchecked	NA	Unchecked	Unchecked	Unchecked	Unchecked	Unchecked	Unchecked	Unchecked	Unchecked	Unchecked	Unchecked	Unchecked	Checked	Unchecked	Unchecked	Unchecked	123	26	99	115	NA
Female	6-9 years	19/12/2019	NA	NA	NA	NA	NA	NA	NA	Checked	NA	NA	NA	NA	NA	NA	0	NA	NA	NA	NA	NA	NA	NA	NA	NA	NA	NA	NA	NA	NA	NA	NA	NA	NA	NA	NA	NA	NA	NA	NA	NA	NA	NA	112	26	99	NA	NA
Male	10-12 years	25/12/2019	01:15:00	While walking on a footpath	24/12/2019	20:00:00	Right leg	Unchecked	Unchecked	Unchecked	Unchecked	Unchecked	Yes	Yes	Yes	No	0	Yes	25/12/2019	02:26:00	Checked	Checked	Unchecked	Unchecked	Unchecked	Unchecked	Unchecked	Unchecked	>2 doses	Unchecked	Unchecked	Unchecked	Unchecked	Unchecked	Unchecked	Unchecked	Unchecked	Unchecked	Unchecked	Checked	Checked	Unchecked	Unchecked	Unchecked	130	30	97	127	NA
Male	10-12 years	28/01/2020	22:44:00	Inside home	28/01/2020	22:00:00	Right foot	Unchecked	Unchecked	Unchecked	Checked	Unchecked	Yes	No	No	No	0	No	NA	NA	Unchecked	Unchecked	Unchecked	Unchecked	Unchecked	Unchecked	Unchecked	Unchecked	NA	Unchecked	Unchecked	Unchecked	Unchecked	Unchecked	Unchecked	Unchecked	Unchecked	Unchecked	Unchecked	Unchecked	Unchecked	Unchecked	Unchecked	Unchecked	94	14	98	138	NA
Male	0-5 years	18/02/2020	NA	NA	NA	NA	NA	NA	NA	NA	NA	NA	NA	NA	NA	NA	0	NA	NA	NA	NA	NA	NA	NA	NA	NA	NA	NA	NA	NA	NA	NA	NA	NA	NA	NA	NA	NA	NA	NA	NA	NA	NA	NA	156	22	98	NA	NA
Female	10-12 years	26/02/2020	NA	NA	NA	NA	NA	NA	NA	NA	NA	NA	NA	NA	NA	NA	0	NA	NA	NA	NA	NA	NA	NA	NA	NA	NA	NA	NA	NA	NA	NA	NA	NA	NA	NA	NA	NA	NA	NA	NA	NA	NA	NA	91	21	100	113	63
Female	10-12 years	12/03/2020	22:25:00	While walking on a footpath	12/03/2020	21:00:00	Left foot	Checked	Unchecked	Unchecked	Unchecked	Unchecked	No	No	No	No	0	No	NA	NA	Unchecked	Unchecked	Unchecked	Unchecked	Unchecked	Unchecked	Unchecked	Unchecked	NA	Unchecked	Unchecked	Unchecked	Unchecked	Unchecked	Unchecked	Unchecked	Unchecked	Unchecked	Unchecked	Unchecked	Unchecked	Unchecked	Unchecked	Unchecked	99	26	98	121	77
Female	6-9 years	12/03/2020	22:25:00	Inside home	12/03/2020	20:00:00	Right foot	Unchecked	Unchecked	Unchecked	Unchecked	Unchecked	No	No	No	No	0	No	NA	NA	Unchecked	Unchecked	Unchecked	Unchecked	Unchecked	Unchecked	Unchecked	Unchecked	NA	Unchecked	Unchecked	Unchecked	Unchecked	Unchecked	Unchecked	Unchecked	Unchecked	Unchecked	Unchecked	Unchecked	Unchecked	Unchecked	Unchecked	Unchecked	128	30	100	119	72
Male	6-9 years	16/03/2020	18:00:00	Other	15/03/2020	19:30:00	Left leg	Unchecked	Unchecked	Checked	Unchecked	Unchecked	Yes	No	No	No	0	No	NA	NA	Unchecked	Unchecked	Unchecked	Unchecked	Unchecked	Unchecked	Unchecked	Unchecked	NA	Unchecked	Unchecked	Unchecked	Unchecked	Unchecked	Unchecked	Unchecked	Unchecked	Unchecked	Unchecked	Unchecked	Checked	Unchecked	Unchecked	Unchecked	92	24	98	105	60
Female	10-12 years	31/03/2020	NA	NA	NA	NA	NA	NA	NA	Checked	NA	NA	NA	NA	NA	NA	0	NA	NA	NA	NA	NA	NA	NA	NA	NA	NA	NA	NA	NA	NA	NA	NA	NA	NA	NA	NA	NA	NA	NA	NA	NA	NA	NA	121	28	99	NA	NA
Female	0-5 years	05/04/2020	19:56:00	Inside home	05/04/2020	NA	Left foot	Unchecked	Unchecked	Unchecked	Unchecked	Unchecked	Yes	No	No	No	0	No	NA	NA	Unchecked	Unchecked	Unchecked	Unchecked	Unchecked	Unchecked	Unchecked	Unchecked	NA	Unchecked	Unchecked	Unchecked	Unchecked	Unchecked	Unchecked	Unchecked	Unchecked	Unchecked	Unchecked	Unchecked	Unchecked	Unchecked	Unchecked	Unchecked	89	28	99	NA	NA
Female	0-5 years	22/04/2020	NA	NA	NA	NA	NA	NA	NA	NA	NA	NA	NA	NA	NA	NA	0	NA	NA	NA	NA	NA	NA	NA	NA	NA	NA	NA	NA	NA	NA	NA	NA	NA	NA	NA	NA	NA	NA	NA	NA	NA	NA	NA	136	18	99	NA	NA
Male	10-12 years	22/05/2020	18:20:00	While walking on a footpath	22/05/2020	NA	Right foot	Unchecked	Unchecked	Unchecked	Unchecked	Unchecked	Yes	No	No	No	1	Yes	22/05/2020	20:17:00	Unchecked	Unchecked	Unchecked	Checked	Unchecked	Unchecked	Unchecked	Checked	2 doses	Unchecked	Unchecked	Unchecked	Unchecked	Unchecked	Unchecked	Unchecked	Unchecked	Checked	Unchecked	Unchecked	Checked	Unchecked	Unchecked	Unchecked	122	20	100	112	NA
Female	6-9 years	16/06/2020	23:00:00	At the Farm	16/06/2020	15:00:00	Right foot	Unchecked	Unchecked	Unchecked	Unchecked	Unchecked	No	No	No	No	0	No	NA	NA	Unchecked	Unchecked	Unchecked	Unchecked	Unchecked	Unchecked	Unchecked	Unchecked	NA	Unchecked	Unchecked	Unchecked	Unchecked	Unchecked	Unchecked	Unchecked	Unchecked	Unchecked	Unchecked	Unchecked	Unchecked	Unchecked	Unchecked	Unchecked	78	24	99	111	NA
Female	6-9 years	17/06/2020	NA	NA	NA	NA	NA	NA	NA	NA	NA	NA	NA	NA	NA	NA	0	NA	NA	NA	NA	NA	NA	NA	NA	NA	NA	NA	NA	NA	NA	NA	NA	NA	NA	NA	NA	NA	NA	NA	NA	NA	NA	NA	138	18	99	NA	NA
Female	10-12 years	20/06/2020	NA	NA	NA	NA	NA	NA	NA	NA	NA	NA	NA	NA	NA	NA	0	NA	NA	NA	NA	NA	NA	NA	NA	NA	NA	NA	NA	NA	NA	NA	NA	NA	NA	NA	NA	NA	NA	NA	NA	NA	NA	NA	138	22	99	NA	NA
Male	6-9 years	11/07/2020	16:47:00	Not Indicated	10/07/2020	22:00:00	Right foot	Unchecked	Unchecked	Unchecked	Unchecked	Unchecked	Yes	Yes	No	No	0	Yes	11/07/2020	22:10:00	Checked	Checked	Unchecked	Unchecked	Unchecked	Unchecked	Unchecked	Unchecked	Single dose	Unchecked	Unchecked	Unchecked	Unchecked	Unchecked	Unchecked	Unchecked	Unchecked	Unchecked	Unchecked	Unchecked	Unchecked	Unchecked	Unchecked	Unchecked	117	18	100	109	66
Female	0-5 years	16/07/2020	NA	NA	NA	NA	NA	NA	NA	NA	NA	NA	NA	NA	NA	NA	0	NA	NA	NA	NA	NA	NA	NA	NA	NA	NA	NA	NA	NA	NA	NA	NA	NA	NA	NA	NA	NA	NA	NA	NA	NA	NA	NA	120	26	99	NA	NA
Male	10-12 years	22/07/2020	NA	NA	NA	NA	NA	NA	NA	NA	NA	NA	NA	NA	NA	NA	0	NA	NA	NA	NA	NA	NA	NA	NA	NA	NA	NA	NA	NA	NA	NA	Checked	NA	NA	NA	NA	NA	NA	NA	NA	NA	NA	NA	116	24	100	NA	NA
Female	10-12 years	25/07/2020	17:30:00	At the Farm	25/07/2020	12:00:00	Left foot	Unchecked	Unchecked	Unchecked	Unchecked	Unchecked	Yes	No	No	No	0	No	NA	NA	Unchecked	Unchecked	Unchecked	Unchecked	Unchecked	Unchecked	Unchecked	Unchecked	NA	Unchecked	Unchecked	Unchecked	Unchecked	Unchecked	Unchecked	Unchecked	Unchecked	Unchecked	Unchecked	Unchecked	Unchecked	Unchecked	Unchecked	Unchecked	126	33	98	128	84
Female	10-12 years	27/07/2020	NA	NA	NA	NA	NA	NA	NA	NA	NA	NA	NA	NA	NA	NA	0	NA	NA	NA	NA	NA	NA	NA	NA	NA	NA	NA	NA	NA	NA	NA	NA	NA	NA	NA	NA	NA	NA	NA	NA	NA	NA	NA	98	24	99	NA	NA
Male	0-5 years	06/08/2020	23:50:00	Not Indicated	06/08/2020	20:00:00	Right foot	Unchecked	Unchecked	Unchecked	Unchecked	Unchecked	Yes	No	No	No	0	No	NA	NA	Unchecked	Unchecked	Unchecked	Unchecked	Unchecked	Unchecked	Unchecked	Unchecked	NA	Unchecked	Unchecked	Unchecked	Unchecked	Unchecked	Unchecked	Unchecked	Unchecked	Unchecked	Unchecked	Unchecked	Unchecked	Unchecked	Unchecked	Unchecked	96	18	99	90	NA
Male	10-12 years	05/09/2020	19:34:00	Not Indicated	04/09/2020	16:00:00	Right hand	Unchecked	Unchecked	Unchecked	Unchecked	Checked	Yes	No	No	No	0	No	NA	NA	Unchecked	Unchecked	Unchecked	Unchecked	Unchecked	Unchecked	Unchecked	Unchecked	NA	Unchecked	Unchecked	Unchecked	Unchecked	Unchecked	Unchecked	Unchecked	Unchecked	Unchecked	Unchecked	Unchecked	Checked	Unchecked	Unchecked	Unchecked	76	24	99	113	NA
Male	6-9 years	13/09/2020	21:00:00	Not Indicated	13/09/2020	19:30:00	Left foot	Unchecked	Unchecked	Unchecked	Unchecked	Unchecked	No	No	No	No	0	No	NA	NA	Unchecked	Unchecked	Unchecked	Unchecked	Unchecked	Unchecked	Unchecked	Unchecked	NA	Unchecked	Unchecked	Unchecked	Unchecked	Unchecked	Unchecked	Unchecked	Unchecked	Unchecked	Unchecked	Unchecked	Unchecked	Unchecked	Unchecked	Unchecked	90	24	99	104	NA
Male	0-5 years	25/09/2020	NA	NA	NA	NA	NA	NA	NA	NA	NA	NA	NA	NA	NA	NA	0	NA	NA	NA	NA	NA	NA	NA	NA	NA	NA	NA	NA	NA	NA	NA	NA	NA	NA	NA	NA	NA	NA	NA	NA	NA	NA	NA	102	21	100	NA	NA
Male	6-9 years	28/09/2020	17:27:00	Not Indicated	28/09/2020	15:00:00	NA	Unchecked	Unchecked	Checked	Unchecked	Unchecked	No	No	No	No	0	No	NA	NA	Unchecked	Unchecked	Unchecked	Unchecked	Unchecked	Unchecked	Unchecked	Unchecked	NA	Unchecked	Unchecked	Unchecked	Unchecked	Unchecked	Unchecked	Unchecked	Unchecked	Unchecked	Unchecked	Unchecked	Unchecked	Unchecked	Unchecked	Unchecked	99	32	98	106	71
Female	6-9 years	04/10/2020	23:45:00	Not Indicated	04/10/2020	NA	Left foot	Unchecked	Unchecked	Unchecked	Unchecked	Unchecked	Yes	No	No	No	0	No	NA	NA	Unchecked	Unchecked	Unchecked	Unchecked	Unchecked	Unchecked	Unchecked	Unchecked	NA	Unchecked	Unchecked	Unchecked	Unchecked	Unchecked	Unchecked	Unchecked	Unchecked	Unchecked	Unchecked	Unchecked	Unchecked	Unchecked	Unchecked	Unchecked	83	26	98	119	NA
Female	10-12 years	09/10/2020	22:18:00	Inside home	09/10/2020	19:00:00	Right foot	Unchecked	Unchecked	Checked	Unchecked	Unchecked	No	No	No	No	0	No	NA	NA	Unchecked	Unchecked	Unchecked	Unchecked	Unchecked	Unchecked	Unchecked	Unchecked	NA	Unchecked	Unchecked	Unchecked	Unchecked	Unchecked	Unchecked	Unchecked	Unchecked	Unchecked	Unchecked	Unchecked	Unchecked	Unchecked	Unchecked	Unchecked	99	22	100	128	71
Male	0-5 years	17/10/2020	00:20:00	While walking on a footpath	16/10/2020	20:00:00	Left foot	Unchecked	Unchecked	Unchecked	Unchecked	Unchecked	Yes	No	No	No	0	Yes	17/10/2020	07:00:00	Checked	Unchecked	Unchecked	Unchecked	Unchecked	Unchecked	Unchecked	Unchecked	2 doses	Checked	Unchecked	Unchecked	Unchecked	Checked	Checked	Unchecked	Unchecked	Unchecked	Unchecked	Checked	Unchecked	Unchecked	Unchecked	Unchecked	163	40	98	86	59
Female	10-12 years	20/10/2020	17:20:00	Inside home	20/10/2020	14:00:00	Left arm	Unchecked	Unchecked	Unchecked	Unchecked	Unchecked	No	No	Yes	Yes	0	Yes	20/10/2020	18:00:00	Unchecked	Checked	Unchecked	Unchecked	Unchecked	Unchecked	Checked	Checked	>2 doses	Unchecked	Unchecked	Unchecked	Unchecked	Unchecked	Unchecked	Unchecked	Unchecked	Unchecked	Unchecked	Unchecked	Unchecked	Unchecked	Unchecked	Unchecked	167	50	100	92	52
Female	10-12 years	20/10/2020	21:40:00	Inside home	20/10/2020	19:30:00	Left foot	Unchecked	Unchecked	Checked	Unchecked	Unchecked	Yes	No	No	No	0	No	NA	NA	Unchecked	Unchecked	Unchecked	Unchecked	Unchecked	Unchecked	Unchecked	Unchecked	NA	Unchecked	Unchecked	Unchecked	Unchecked	Unchecked	Unchecked	Unchecked	Unchecked	Unchecked	Unchecked	Unchecked	Unchecked	Unchecked	Unchecked	Unchecked	103	26	99	110	66
Female	10-12 years	22/10/2020	NA	NA	NA	NA	NA	NA	NA	NA	NA	NA	NA	NA	NA	NA	0	NA	NA	NA	NA	NA	NA	NA	NA	NA	NA	NA	NA	NA	NA	NA	NA	NA	NA	NA	NA	NA	NA	NA	NA	NA	NA	NA	94	24	100	123	80
Female	0-5 years	30/10/2020	NA	NA	NA	NA	NA	NA	NA	NA	NA	NA	NA	NA	NA	NA	0	NA	NA	NA	NA	NA	NA	NA	NA	NA	NA	NA	NA	NA	NA	NA	NA	NA	NA	NA	NA	NA	NA	NA	NA	NA	NA	NA	149	21	99	NA	NA
Male	0-5 years	31/10/2020	NA	NA	NA	NA	NA	NA	NA	NA	NA	NA	NA	NA	NA	NA	0	NA	NA	NA	NA	NA	NA	NA	NA	NA	NA	NA	NA	NA	NA	NA	NA	NA	NA	NA	NA	NA	NA	NA	NA	NA	NA	NA	112	24	99	NA	NA
Male	10-12 years	08/11/2020	18:56:00	Not Indicated	08/11/2020	10:00:00	NA	Unchecked	Unchecked	Unchecked	Unchecked	Unchecked	Yes	No	No	No	0	No	NA	NA	Unchecked	Unchecked	Unchecked	Unchecked	Unchecked	Unchecked	Unchecked	Unchecked	NA	Unchecked	Unchecked	Unchecked	Unchecked	Unchecked	Unchecked	Unchecked	Unchecked	Unchecked	Unchecked	Unchecked	Unchecked	Unchecked	Unchecked	Unchecked	138	24	100	NA	NA
Female	6-9 years	24/11/2020	01:45:00	Inside home	23/11/2020	20:00:00	Left foot	Unchecked	Unchecked	Unchecked	Unchecked	Unchecked	Yes	No	No	No	0	No	NA	NA	Unchecked	Unchecked	Unchecked	Unchecked	Unchecked	Unchecked	Unchecked	Unchecked	NA	Unchecked	Unchecked	Unchecked	Unchecked	Unchecked	Unchecked	Unchecked	Unchecked	Unchecked	Unchecked	Unchecked	Unchecked	Unchecked	Unchecked	Unchecked	125	31	100	111	68
Male	10-12 years	25/11/2020	11:30:00	Inside home	24/11/2020	18:00:00	Left foot	Unchecked	Unchecked	Checked	Unchecked	Unchecked	Yes	No	No	No	0	No	NA	NA	Unchecked	Unchecked	Unchecked	Unchecked	Unchecked	Unchecked	Unchecked	Unchecked	NA	Unchecked	Unchecked	Unchecked	Unchecked	Unchecked	Unchecked	Unchecked	Unchecked	Unchecked	Unchecked	Unchecked	Unchecked	Unchecked	Unchecked	Unchecked	60	18	99	117	84
Female	10-12 years	02/12/2020	14:05:00	While walking on a footpath	01/12/2020	20:00:00	Left foot	Unchecked	Unchecked	Checked	Unchecked	Unchecked	Yes	No	Yes	No	0	Yes	02/12/2020	22:00:00	Checked	Unchecked	Unchecked	Unchecked	Unchecked	Unchecked	Unchecked	Unchecked	Single dose	Checked	Unchecked	Unchecked	Unchecked	Checked	Checked	Unchecked	Unchecked	Unchecked	Unchecked	Unchecked	Unchecked	Unchecked	Unchecked	Unchecked	128	32	100	121	75
Female	0-5 years	06/12/2020	NA	NA	NA	NA	NA	NA	NA	NA	NA	NA	NA	NA	NA	NA	0	NA	NA	NA	NA	NA	NA	NA	NA	NA	NA	NA	NA	NA	NA	NA	NA	NA	NA	NA	NA	NA	NA	NA	NA	NA	NA	NA	109	24	100	NA	NA
Male	10-12 years	06/12/2020	07:30:00	Not Indicated	05/12/2020	15:00:00	Right foot	Unchecked	Unchecked	Unchecked	Unchecked	Unchecked	Yes	Yes	No	No	0	Yes	06/12/2020	16:58:00	Checked	Unchecked	Unchecked	Unchecked	Unchecked	Unchecked	Unchecked	Unchecked	2 doses	Unchecked	Unchecked	Unchecked	Unchecked	Unchecked	Unchecked	Unchecked	Unchecked	Unchecked	Checked	Checked	Checked	Unchecked	Unchecked	Unchecked	124	22	100	110	66
Male	0-5 years	10/02/2021	20:30:00	Outside home compound	NA	NA	Right leg	Checked	Unchecked	Unchecked	Unchecked	Unchecked	No	No	No	No	0	No	NA	NA	Unchecked	Unchecked	Unchecked	Unchecked	Unchecked	Unchecked	Unchecked	Unchecked	NA	Unchecked	Unchecked	Unchecked	Unchecked	Unchecked	Unchecked	Unchecked	Unchecked	Unchecked	Unchecked	Unchecked	Unchecked	Unchecked	Unchecked	Unchecked	92	32	98	NA	NA
Male	6-9 years	27/03/2021	21:00:00	Not Indicated	27/03/2021	17:00:00	Left foot	Unchecked	Unchecked	Unchecked	Unchecked	Unchecked	Yes	No	No	No	0	Yes	27/03/2021	21:50:00	Unchecked	Unchecked	Unchecked	Unchecked	Unchecked	Unchecked	Unchecked	Unchecked	Single dose	Unchecked	Unchecked	Unchecked	Unchecked	Unchecked	Unchecked	Unchecked	Unchecked	Unchecked	Checked	Checked	Unchecked	Checked	Unchecked	Unchecked	106	36	99	88	NA
Male	6-9 years	04/04/2021	21:45:00	Not Indicated	04/04/2021	20:45:00	Right foot	Unchecked	Unchecked	Unchecked	Unchecked	Unchecked	Yes	No	No	No	0	No	NA	NA	Unchecked	Unchecked	Unchecked	Unchecked	Unchecked	Unchecked	Unchecked	Unchecked	NA	Unchecked	Unchecked	Unchecked	Unchecked	Unchecked	Unchecked	Unchecked	Unchecked	Unchecked	Unchecked	Unchecked	Unchecked	Unchecked	Unchecked	Unchecked	68	22	100	112	NA
Female	6-9 years	15/04/2021	22:35:00	Inside home	15/04/2021	19:35:00	Left foot	Unchecked	Unchecked	Unchecked	Unchecked	Unchecked	No	No	No	No	0	No	NA	NA	Unchecked	Unchecked	Unchecked	Unchecked	Unchecked	Unchecked	Unchecked	Unchecked	NA	Unchecked	Unchecked	Unchecked	Unchecked	Unchecked	Unchecked	Unchecked	Unchecked	Unchecked	Unchecked	Unchecked	Unchecked	Unchecked	Unchecked	Unchecked	117	20	95	NA	NA
Male	0-5 years	27/04/2021	21:08:00	While walking on a footpath	27/04/2021	19:00:00	Left foot	Unchecked	Unchecked	Unchecked	Unchecked	Unchecked	Yes	No	No	No	0	No	NA	NA	Unchecked	Unchecked	Unchecked	Unchecked	Unchecked	Unchecked	Unchecked	Unchecked	NA	Unchecked	Unchecked	Unchecked	Unchecked	Unchecked	Unchecked	Unchecked	Unchecked	Unchecked	Unchecked	Unchecked	Checked	Unchecked	Unchecked	Unchecked	108	30	100	124	NA
Female	0-5 years	06/05/2021	21:45:00	At the Farm	05/05/2021	NA	Left leg	Unchecked	Unchecked	Unchecked	Unchecked	Unchecked	No	No	Yes	Yes	0	Yes	07/05/2021	23:15:00	Unchecked	Checked	Unchecked	Unchecked	Unchecked	Unchecked	Unchecked	Unchecked	2 doses	Unchecked	Unchecked	Unchecked	Unchecked	Unchecked	Unchecked	Unchecked	Unchecked	Unchecked	Unchecked	Unchecked	Checked	Unchecked	Unchecked	Unchecked	112	26	98	111	NA
Male	10-12 years	15/05/2021	19:30:00	Not Indicated	15/05/2021	15:00:00	Left foot	Unchecked	Unchecked	Unchecked	Unchecked	Unchecked	Yes	No	No	No	0	No	NA	NA	Unchecked	Unchecked	Unchecked	Unchecked	Unchecked	Unchecked	Unchecked	Unchecked	NA	Unchecked	Unchecked	Unchecked	Unchecked	Unchecked	Unchecked	Unchecked	Unchecked	Unchecked	Unchecked	Unchecked	Checked	Unchecked	Unchecked	Unchecked	94	24	97	98	NA
Male	0-5 years	14/06/2021	16:18:00	Not Indicated	14/06/2021	09:00:00	Right foot	Unchecked	Unchecked	Unchecked	Unchecked	Unchecked	Yes	Yes	No	No	0	Yes	14/06/2021	19:10:00	Unchecked	Checked	Checked	Unchecked	Unchecked	Unchecked	Unchecked	Unchecked	Single dose	Unchecked	Unchecked	Unchecked	Unchecked	Unchecked	Unchecked	Unchecked	Unchecked	Unchecked	Unchecked	Unchecked	Checked	Unchecked	Unchecked	Unchecked	133	22	100	122	85
Male	6-9 years	04/07/2021	11:35:00	At the Farm	04/07/2021	08:00:00	Left foot	Unchecked	Unchecked	Unchecked	Unchecked	Unchecked	Yes	No	No	No	0	No	NA	NA	Unchecked	Unchecked	Unchecked	Unchecked	Unchecked	Unchecked	Unchecked	Unchecked	NA	Unchecked	Unchecked	Unchecked	Unchecked	Unchecked	Unchecked	Unchecked	Unchecked	Unchecked	Unchecked	Unchecked	Unchecked	Unchecked	Unchecked	Unchecked	132	24	100	105	73
Male	10-12 years	18/07/2021	01:18:00	NA	17/07/2021	20:18:00	Left foot	Unchecked	Unchecked	Unchecked	Unchecked	Unchecked	Yes	No	No	No	0	No	NA	NA	Unchecked	Unchecked	Unchecked	Unchecked	Unchecked	Unchecked	Unchecked	Unchecked	NA	Unchecked	Unchecked	Unchecked	Unchecked	Unchecked	Unchecked	Unchecked	Unchecked	Unchecked	Unchecked	Unchecked	Unchecked	Unchecked	Unchecked	Unchecked	100	22	100	137	NA
Male	10-12 years	24/07/2021	02:00:00	Inside home	23/07/2021	19:00:00	Right foot	Unchecked	Unchecked	Unchecked	Unchecked	Unchecked	Yes	No	No	No	0	No	NA	NA	Unchecked	Unchecked	Unchecked	Unchecked	Unchecked	Unchecked	Unchecked	Unchecked	NA	Unchecked	Unchecked	Unchecked	Unchecked	Unchecked	Unchecked	Unchecked	Unchecked	Unchecked	Checked	Unchecked	Checked	Unchecked	Unchecked	Unchecked	104	21	100	107	NA
Female	10-12 years	04/08/2021	20:40:00	Not Indicated	04/08/2021	19:00:00	Left foot	Unchecked	Unchecked	Unchecked	Checked	Unchecked	Yes	No	No	No	0	No	NA	NA	Unchecked	Unchecked	Unchecked	Unchecked	Unchecked	Unchecked	Unchecked	Unchecked	NA	Unchecked	Unchecked	Unchecked	Unchecked	Unchecked	Unchecked	Unchecked	Unchecked	Unchecked	Unchecked	Unchecked	Unchecked	Unchecked	Unchecked	Unchecked	103	22	100	127	86
Female	6-9 years	25/08/2021	15:31:00	While walking on a footpath	25/08/2021	14:00:00	Left foot	Unchecked	Unchecked	Unchecked	Unchecked	Unchecked	Yes	No	No	No	0	No	NA	NA	Unchecked	Unchecked	Unchecked	Unchecked	Unchecked	Unchecked	Unchecked	Unchecked	NA	Unchecked	Unchecked	Unchecked	Unchecked	Unchecked	Unchecked	Unchecked	Unchecked	Unchecked	Unchecked	Unchecked	Unchecked	Unchecked	Unchecked	Unchecked	119	22	96	101	NA
Female	6-9 years	18/11/2021	NA	NA	NA	NA	NA	NA	NA	NA	Checked	NA	NA	NA	NA	NA	0	NA	NA	NA	NA	NA	NA	NA	NA	NA	NA	NA	NA	NA	NA	NA	NA	NA	NA	NA	NA	NA	NA	NA	NA	NA	NA	NA	105	24	100	NA	NA
Female	6-9 years	12/12/2021	12:50:00	Not Indicated	11/12/2021	20:00:00	Left foot	Unchecked	Unchecked	Unchecked	Unchecked	Unchecked	Yes	NA	NA	NA	0	No	NA	NA	Unchecked	Unchecked	Unchecked	Unchecked	Unchecked	Unchecked	Unchecked	Unchecked	NA	Unchecked	Unchecked	Unchecked	Unchecked	Unchecked	Unchecked	Unchecked	Unchecked	Unchecked	Unchecked	Unchecked	Unchecked	Unchecked	Unchecked	Unchecked	115	26	100	109	NA
Male	6-9 years	13/12/2021	04:44:00	Inside home	13/12/2021	03:00:00	Right hand	Unchecked	Unchecked	Unchecked	Unchecked	Unchecked	Yes	Yes	NA	NA	0	Yes	14/12/2021	12:46:00	Checked	Unchecked	Checked	Unchecked	Unchecked	Unchecked	Unchecked	Unchecked	NA	Unchecked	Unchecked	Unchecked	Unchecked	Unchecked	Unchecked	Unchecked	Unchecked	Unchecked	Unchecked	Unchecked	Unchecked	Unchecked	Unchecked	Checked	104	34	100	134	NA
Male	6-9 years	14/12/2021	10:35:00	Not Indicated	13/12/2021	20:00:00	Right foot	Unchecked	Unchecked	Checked	Unchecked	Unchecked	Yes	NA	NA	NA	0	No	NA	NA	Unchecked	Unchecked	Unchecked	Unchecked	Unchecked	Unchecked	Unchecked	Unchecked	NA	Unchecked	Unchecked	Unchecked	Unchecked	Unchecked	Unchecked	Unchecked	Checked	Unchecked	Unchecked	Unchecked	Unchecked	Unchecked	Unchecked	Unchecked	150	34	100	132	NA
[truncated: 21 more columns]
